# Supplementary material for: 2-{[(2-Hy­droxy-3,5-dimethyl­benz­yl)(meth­yl)amino]­meth­yl}-4,6-dimethyl­phenol
Source: Acta Crystallogr Sect E Struct Rep Online. 2012 May 19;68(Pt 6):o1826. doi: 10.1107/S1600536812022180 (PMC3379400; doi:10.1107/S1600536812022180)
Supplement: Supplementary file 2 [file e-68-o1826-Isup2.hkl]

# 
# h,k,l, Fc-squared, Fo-squared, sigma(Fo-squared) and status flag 
# 
data_I
_shelx_title ' hmd in P-1' 
_shelx_refln_list_code          4 
_shelx_F_calc_maximum       79.63 
_exptl_crystal_F_000       390.00 
_reflns_d_resolution_high  0.7681 
 
loop_ 
 _symmetry_equiv_pos_as_xyz 
 'x, y, z' 
 '-x, -y, -z' 
 
_cell_length_a     5.4598 
_cell_length_b    12.3285 
_cell_length_c    13.0441 
_cell_angle_alpha  95.412 
_cell_angle_beta   96.482 
_cell_angle_gamma  94.238 
 
_shelx_F_squared_multiplier     1.000 
 
loop_ 
 _refln_index_h 
 _refln_index_k 
 _refln_index_l 
 _refln_F_squared_calc 
 _refln_F_squared_meas 
 _refln_F_squared_sigma 
 _refln_observed_status 
   1   0   0     3843.35     3612.43    108.09 o 
   2   0   0      226.43      181.62      6.11 o 
   3   0   0      298.36      284.30      9.51 o 
   4   0   0       13.88       12.74      0.91 o 
   5   0   0        0.28        0.50      0.30 o 
   6   0   0        9.02        8.56      2.01 o 
   7   0   0        4.25        6.11      1.95 o 
  -7   1   0        0.13        0.76      1.64 o 
  -6   1   0        0.90        1.45      1.32 o 
  -5   1   0        5.81        5.80      0.44 o 
  -4   1   0       46.03       49.24      1.11 o 
  -3   1   0      489.20      498.89      8.62 o 
  -2   1   0       17.62       16.02      0.66 o 
  -1   1   0     5961.87     5749.45     68.46 o 
   0   1   0      361.92       -0.04      0.04 o 
   1   1   0     2429.74     2381.73     34.48 o 
   2   1   0      289.34      331.08      6.16 o 
   3   1   0        6.21        7.84      0.38 o 
   4   1   0        5.04        4.01      0.30 o 
   5   1   0       92.11       96.13      2.01 o 
   6   1   0       16.35       16.24      2.33 o 
  -7   2   0        2.79       -0.31      1.45 o 
  -6   2   0        4.93        6.67      1.64 o 
  -5   2   0        7.70        7.70      0.45 o 
  -4   2   0      209.81      236.56      7.16 o 
  -3   2   0      223.04      224.51      5.70 o 
  -2   2   0      406.59      392.86      6.80 o 
  -1   2   0        7.26        5.46      0.26 o 
   0   2   0     6112.70     5700.83     82.75 o 
   1   2   0     3552.38     3415.60     57.37 o 
   2   2   0       75.21       79.63      2.01 o 
   3   2   0      129.41      155.26      2.95 o 
   4   2   0        0.77        0.09      0.26 o 
   5   2   0        0.76        0.44      0.47 o 
   6   2   0       14.06       15.43      1.20 o 
  -7   3   0        0.06       -0.50      1.51 o 
  -6   3   0        0.08       -0.54      0.54 o 
  -5   3   0        0.03        0.33      0.40 o 
  -4   3   0       13.93       14.57      0.65 o 
  -3   3   0       26.91       28.93      0.83 o 
  -2   3   0      223.08      212.27      3.30 o 
  -1   3   0     6340.74     6211.74     80.99 o 
   0   3   0      150.26      152.38      2.42 o 
   1   3   0      126.54      106.84      1.75 o 
   2   3   0     4874.81     5229.08     87.62 o 
   3   3   0      412.66      448.10      8.81 o 
   4   3   0        0.02       -0.14      0.27 o 
   5   3   0      131.97      124.38      3.40 o 
   6   3   0        0.06        0.56      0.53 o 
  -6   4   0        5.46        6.27      1.07 o 
  -5   4   0        5.77        3.90      0.76 o 
  -4   4   0      105.70      110.10      2.32 o 
  -3   4   0        3.77        3.79      0.27 o 
  -2   4   0     1165.71     1301.52     26.93 o 
  -1   4   0     3748.25     3810.53     63.78 o 
   0   4   0        0.19       -0.16      0.16 o 
   1   4   0     1752.20     1884.03     31.65 o 
   2   4   0      183.90      240.65      4.32 o 
   3   4   0        3.84        2.43      0.38 o 
   4   4   0       23.85       19.93      0.88 o 
   5   4   0        5.15        5.15      0.73 o 
   6   4   0       19.93       19.79      1.30 o 
  -6   5   0        0.02       -0.44      0.63 o 
  -5   5   0        7.72        8.56      1.01 o 
  -4   5   0       18.13       20.28      0.99 o 
  -3   5   0      136.67      152.93      2.92 o 
  -2   5   0      865.73      931.53     15.90 o 
  -1   5   0      181.34      193.82      3.62 o 
   0   5   0      714.71      728.95     15.36 o 
   1   5   0       29.61       36.34      1.26 o 
   2   5   0      303.14      329.86     10.83 o 
   3   5   0       54.49       58.44      2.30 o 
   4   5   0        0.28       -0.14      0.69 o 
   5   5   0       29.07       28.50      1.47 o 
   6   5   0        2.11        1.80      0.72 o 
  -6   6   0        1.71        1.38      0.82 o 
  -5   6   0       11.09        9.76      1.13 o 
  -4   6   0        0.51        1.13      0.69 o 
  -3   6   0       59.75       65.29      1.56 o 
  -2   6   0      238.15      241.08      4.48 o 
  -1   6   0       47.95       48.54      1.58 o 
   0   6   0      420.13      451.58      9.79 o 
   1   6   0      346.02      354.46      7.81 o 
   2   6   0        1.48        1.51      0.33 o 
   3   6   0       28.32       31.62      0.99 o 
   4   6   0       44.61       31.11      1.52 o 
   5   6   0        1.47       -0.53      0.61 o 
   6   6   0        0.11        0.49      0.94 o 
  -6   7   0        0.00        0.06      0.82 o 
  -5   7   0       22.36       24.24      1.76 o 
  -4   7   0       19.02       18.32      1.51 o 
  -3   7   0        0.08        0.08      0.22 o 
  -2   7   0        0.31        0.20      0.39 o 
  -1   7   0      429.76      473.39     10.35 o 
   0   7   0      114.92      122.23      3.16 o 
   1   7   0      153.27      162.81      3.98 o 
   2   7   0        0.26        0.30      0.38 o 
   3   7   0        4.36        6.04      1.01 o 
   4   7   0       26.40       23.36      1.47 o 
   5   7   0       12.72       12.76      1.18 o 
   6   7   0       12.11       15.88      1.38 o 
  -6   8   0        5.10        4.41      1.13 o 
  -5   8   0        4.85        2.14      1.01 o 
  -4   8   0        1.41        0.38      0.82 o 
  -3   8   0      145.59      152.33      7.37 o 
  -2   8   0       41.70       39.45      1.54 o 
  -1   8   0      229.98      241.42      5.70 o 
   0   8   0      278.59      305.48      7.01 o 
   1   8   0       21.82       22.69      1.18 o 
   2   8   0       33.35       32.43      1.42 o 
   3   8   0        1.49        1.13      0.82 o 
   4   8   0       35.04       32.19      1.71 o 
   5   8   0        4.37        2.20      0.82 o 
  -6   9   0        1.47        0.82      1.07 o 
  -5   9   0       34.77       40.04      2.58 o 
  -4   9   0        1.17        0.00      0.88 o 
  -3   9   0       70.74       68.81      3.34 o 
  -2   9   0        8.77        9.64      1.13 o 
  -1   9   0       36.09       38.88      1.65 o 
   0   9   0       81.19       77.20      2.47 o 
   1   9   0        0.00       -0.41      0.54 o 
   2   9   0       34.78       32.58      2.05 o 
   3   9   0       13.22        7.87      1.26 o 
   4   9   0       19.71       18.44      1.47 o 
   5   9   0        0.89        0.50      0.77 o 
  -5  10   0        0.05       -0.19      1.01 o 
  -4  10   0        4.56        3.02      1.20 o 
  -3  10   0        9.98        9.19      1.45 o 
  -2  10   0        0.84        0.97      0.57 o 
  -1  10   0        9.94        8.96      0.91 o 
   0  10   0      165.43      156.04      4.18 o 
   1  10   0      415.15      415.84      9.53 o 
   2  10   0       27.25       22.98      2.01 o 
   3  10   0       18.14       16.18      1.76 o 
   4  10   0        1.72        1.24      0.81 o 
   5  10   0        8.22        8.15      1.23 o 
  -5  11   0        0.96        0.38      1.07 o 
  -4  11   0       19.79       20.15      2.08 o 
  -3  11   0       17.33       17.75      1.95 o 
  -2  11   0        1.14        1.34      0.64 o 
  -1  11   0        6.12        5.78      0.89 o 
   0  11   0        1.08        0.76      0.79 o 
   1  11   0       15.78       17.62      1.76 o 
   2  11   0        0.14        0.25      0.88 o 
   3  11   0        0.98        1.45      0.94 o 
   4  11   0        0.05       -0.25      0.74 o 
  -5  12   0        0.56        0.25      1.20 o 
  -4  12   0        6.41        3.59      1.32 o 
  -3  12   0       11.68       11.27      1.70 o 
  -2  12   0        3.78        2.09      1.70 o 
  -1  12   0       16.97       15.60      1.33 o 
   0  12   0       67.19       67.29      2.60 o 
   1  12   0        7.41        6.24      1.00 o 
   2  12   0       14.03       20.96      2.20 o 
   3  12   0        8.59        8.32      1.17 o 
   4  12   0        0.39        0.95      0.86 o 
  -4  13   0        1.94        2.08      1.32 o 
  -3  13   0        0.17        0.44      1.07 o 
  -2  13   0        1.35       -1.13      1.13 o 
  -1  13   0        1.48        1.03      0.78 o 
   0  13   0        7.11        8.47      1.51 o 
   1  13   0        0.10       -0.63      0.82 o 
   2  13   0       34.74       38.21      2.90 o 
   3  13   0       34.66       43.63      3.08 o 
  -3  14   0        0.85       -0.50      1.20 o 
  -2  14   0        0.43        0.57      1.26 o 
  -1  14   0        0.26        0.03      0.71 o 
   0  14   0        4.41        2.46      0.87 o 
   1  14   0       26.36       28.52      2.77 o 
   2  14   0       20.63       20.71      2.39 o 
  -2  15   0        0.63        1.89      1.38 o 
  -1  15   0        0.45        0.31      1.32 o 
   0  15   0        3.71        2.14      1.32 o 
   1  15   0        8.00       12.15      2.01 o 
  -1 -15   1        0.04       -0.50      1.07 o 
   0 -15   1        0.01       -0.79      0.79 o 
   1 -15   1        0.64        0.00      1.13 o 
   2 -15   1        3.07        2.46      1.57 o 
  -2 -14   1       23.06       22.54      2.39 o 
  -1 -14   1       10.68       12.15      1.95 o 
   0 -14   1        0.11        0.24      0.79 o 
   1 -14   1        3.93        5.64      2.23 o 
   2 -14   1        0.00       -1.01      1.01 o 
   3 -14   1        0.51        1.20      1.32 o 
  -3 -13   1        8.54        9.95      1.76 o 
  -2 -13   1       17.10       20.15      2.20 o 
  -1 -13   1        0.36       -0.76      0.76 o 
   0 -13   1        6.97        5.00      1.02 o 
   1 -13   1        1.93        0.52      1.57 o 
   2 -13   1        3.28        2.52      1.26 o 
   3 -13   1        9.89        9.38      1.70 o 
   4 -13   1        7.21        5.23      1.51 o 
  -4 -12   1        4.50        5.14      1.09 o 
  -3 -12   1        0.55       -0.14      0.76 o 
  -2 -12   1        2.97        3.21      1.13 o 
  -1 -12   1       51.02       52.23      2.18 o 
   0 -12   1       21.66       20.12      1.51 o 
   1 -12   1        1.01       -0.01      0.72 o 
   2 -12   1        0.46        0.59      0.62 o 
   3 -12   1        3.16        0.31      0.94 o 
   4 -12   1        4.33        5.04      1.38 o 
   5 -12   1        2.09        2.14      1.32 o 
  -4 -11   1        0.74        0.13      0.78 o 
  -3 -11   1        5.16        3.89      0.88 o 
  -2 -11   1       28.14       24.87      2.08 o 
  -1 -11   1        0.70       -0.19      0.62 o 
   0 -11   1      321.73      336.31      8.94 o 
   1 -11   1      121.77      114.30      3.43 o 
   2 -11   1        0.09       -0.15      0.56 o 
   3 -11   1        0.00       -0.50      0.94 o 
   4 -11   1        0.16        0.50      1.01 o 
   5 -11   1        0.00        1.95      1.13 o 
  -5 -10   1        0.32        0.29      0.80 o 
  -4 -10   1       11.29       11.50      1.57 o 
  -3 -10   1        0.12        0.68      0.63 o 
  -2 -10   1        0.72       -0.57      0.69 o 
  -1 -10   1       78.28       75.54      2.49 o 
   0 -10   1       43.44       40.09      1.76 o 
   1 -10   1       10.59       14.04      1.11 o 
   2 -10   1        2.39        3.06      0.68 o 
   3 -10   1        8.87        5.98      1.26 o 
   4 -10   1        5.71        5.48      1.26 o 
   5 -10   1       15.91       16.93      1.89 o 
  -5  -9   1        0.76        1.56      1.42 o 
  -4  -9   1        8.65        5.45      0.93 o 
  -3  -9   1       85.72       77.31      5.67 o 
  -2  -9   1       94.49       79.88      2.47 o 
  -1  -9   1       22.03       22.78      1.29 o 
   0  -9   1      277.32      295.32      6.94 o 
   1  -9   1        0.09        0.45      0.51 o 
   2  -9   1        6.31        5.44      0.71 o 
   3  -9   1       22.13       23.17      1.89 o 
   4  -9   1        2.62        1.89      1.01 o 
   5  -9   1        3.41        3.90      1.13 o 
   6  -9   1        2.35        2.90      1.20 o 
  -5  -8   1        1.70        0.59      1.35 o 
  -4  -8   1       23.84       20.44      1.57 o 
  -3  -8   1       55.83       46.02      1.87 o 
  -2  -8   1      122.49      126.89      3.36 o 
  -1  -8   1       61.98       65.69      2.07 o 
   0  -8   1        0.10       -0.41      0.41 o 
   1  -8   1      127.19      127.47      3.36 o 
   2  -8   1      189.99      209.66      8.25 o 
   3  -8   1      138.12      145.56      8.25 o 
   4  -8   1        1.45        0.00      0.76 o 
   5  -8   1       17.87       23.36      1.95 o 
   6  -8   1        2.68        3.08      1.07 o 
  -6  -7   1        0.42        0.67      0.77 o 
  -5  -7   1        2.77        2.45      0.76 o 
  -4  -7   1        3.36        2.91      0.74 o 
  -3  -7   1       33.45       33.38      1.51 o 
  -2  -7   1        4.45        4.81      0.48 o 
  -1  -7   1        0.07        0.30      0.38 o 
   0  -7   1       39.19       50.02      1.67 o 
   1  -7   1       63.95       78.80      2.27 o 
   2  -7   1       88.42       92.55      3.53 o 
   3  -7   1        0.26        0.28      0.27 o 
   4  -7   1        7.89        6.80      1.07 o 
   5  -7   1       11.58       12.65      1.38 o 
   6  -7   1        0.28       -0.76      0.82 o 
  -6  -6   1        0.26        0.38      0.68 o 
  -5  -6   1       27.56       30.31      2.33 o 
  -4  -6   1        1.32        1.79      0.65 o 
  -3  -6   1        4.01        5.09      0.52 o 
  -2  -6   1        5.17        5.05      0.43 o 
  -1  -6   1      186.97      224.83      6.45 o 
   0  -6   1       57.69       71.44      2.00 o 
   1  -6   1        5.82        6.49      0.40 o 
   2  -6   1      956.38     1027.30     22.44 o 
   3  -6   1      115.02      127.01      3.86 o 
   4  -6   1        1.98        1.01      0.69 o 
   5  -6   1        1.34        2.14      0.82 o 
   6  -6   1        3.26        3.02      0.88 o 
  -6  -5   1        7.65        8.63      0.95 o 
  -5  -5   1        2.85        2.82      0.66 o 
  -4  -5   1       25.25       21.13      1.35 o 
  -3  -5   1       53.49       47.71      1.06 o 
  -2  -5   1      184.96      204.53      5.51 o 
  -1  -5   1      239.41      241.45      4.41 o 
   0  -5   1      157.79      181.28      4.69 o 
   1  -5   1      465.97      503.59      7.58 o 
   2  -5   1      309.30      379.53      6.70 o 
   3  -5   1        9.32       10.24      0.49 o 
   4  -5   1       21.64       19.63      1.25 o 
   5  -5   1        4.37        3.47      0.70 o 
   6  -5   1        3.61        2.83      0.82 o 
  -6  -4   1        1.06        1.00      0.79 o 
  -5  -4   1       21.31       19.75      1.19 o 
  -4  -4   1        1.84        1.86      0.38 o 
  -3  -4   1       21.19       24.05      1.23 o 
  -2  -4   1      111.22      135.42      2.61 o 
  -1  -4   1     1337.84     1381.08     24.90 o 
   0  -4   1      156.44      157.35      2.53 o 
   1  -4   1      119.43      103.52      1.73 o 
   2  -4   1       47.92       59.68      1.94 o 
   3  -4   1        0.72        1.28      0.34 o 
   4  -4   1        0.93        0.40      0.35 o 
   5  -4   1        0.95        0.15      0.63 o 
   6  -4   1        1.75        1.01      0.62 o 
  -6  -3   1        5.70        4.42      0.63 o 
  -5  -3   1        1.32       -0.46      0.46 o 
  -4  -3   1       11.54       10.76      0.62 o 
  -3  -3   1       22.60       15.90      0.63 o 
  -2  -3   1      449.20      395.66      5.96 o 
  -1  -3   1       95.22      105.47      3.13 o 
   0  -3   1      619.59      588.35      8.69 o 
   1  -3   1      822.97      893.48     10.74 o 
   2  -3   1       31.16       29.79      0.67 o 
   3  -3   1      112.45      131.21      2.75 o 
   4  -3   1       12.06       11.92      0.63 o 
   5  -3   1        7.64        8.83      0.78 o 
   6  -3   1        0.06       -0.63      0.63 o 
  -6  -2   1       19.75       16.93      2.46 o 
  -5  -2   1       67.46       70.03      2.04 o 
  -4  -2   1      125.18      129.07      4.68 o 
  -3  -2   1        7.10        7.34      0.41 o 
  -2  -2   1        7.93        7.54      0.49 o 
  -1  -2   1      209.53      183.86      2.82 o 
   0  -2   1     2828.35     2676.92     38.90 o 
   1  -2   1     5536.88     5553.61     81.02 o 
   2  -2   1      119.93      103.65      1.49 o 
   3  -2   1        0.76        1.55      0.25 o 
   4  -2   1       60.13       59.32      1.39 o 
   5  -2   1       12.90       14.55      1.45 o 
   6  -2   1       27.30       27.35      1.30 o 
  -7  -1   1        2.54        4.22      1.89 o 
  -6  -1   1        4.18        2.90      1.45 o 
  -5  -1   1        0.56        1.51      1.26 o 
  -4  -1   1        4.89        3.15      1.13 o 
  -3  -1   1       26.22       35.07      2.08 o 
  -2  -1   1        0.97        1.01      0.13 o 
  -1  -1   1        6.31        6.35      0.18 o 
   1  -1   1     3601.39     3453.00     50.09 o 
   2  -1   1      256.72      240.70      4.25 o 
   3  -1   1       67.17       72.38      1.50 o 
   4  -1   1       36.65       39.12      1.00 o 
   5  -1   1        1.06       -0.10      0.94 o 
   6  -1   1        2.96        1.64      0.53 o 
  -7   0   1        4.18        3.34      1.70 o 
  -6   0   1       61.35       62.51      4.03 o 
  -5   0   1       36.65       37.65      2.77 o 
  -4   0   1        7.13        9.63      1.45 o 
  -3   0   1      132.54      142.84      5.35 o 
  -2   0   1      107.58      124.08      4.41 o 
  -1   0   1      280.13      268.66      4.69 o 
   0   0   1      654.01       -0.04      0.04 o 
   1   0   1      981.97      961.90     13.93 o 
   2   0   1       39.33       39.61      1.70 o 
   3   0   1        0.17        0.01      0.19 o 
   4   0   1       12.17       12.52      0.55 o 
   5   0   1        7.91        8.93      0.69 o 
   6   0   1       58.03       64.31      2.05 o 
  -7   1   1        1.40        1.57      1.64 o 
  -6   1   1        1.05        0.00      1.20 o 
  -5   1   1       14.75       13.66      1.95 o 
  -4   1   1        1.22        0.76      0.82 o 
  -3   1   1      385.91      409.96     13.16 o 
  -2   1   1     1738.69     1634.59     38.56 o 
  -1   1   1       20.10       16.13      0.41 o 
   0   1   1        0.34       -0.22      0.22 o 
   1   1   1      586.34      582.06      8.49 o 
   2   1   1      199.74      197.66      4.23 o 
   3   1   1      233.20      262.80      5.70 o 
   4   1   1       23.04       26.95      0.95 o 
   5   1   1       27.61       24.47      1.17 o 
   6   1   1        7.82        6.54      1.95 o 
  -6   2   1        0.34       -0.50      1.20 o 
  -5   2   1       23.41       24.90      1.16 o 
  -4   2   1       44.18       44.65      1.08 o 
  -3   2   1      250.37      267.26      4.78 o 
  -2   2   1       86.24       95.63      1.83 o 
  -1   2   1     2619.30     2602.58     43.62 o 
   0   2   1      138.90      163.88      2.52 o 
   1   2   1      106.00       99.10      1.85 o 
   2   2   1      246.01      311.23      5.38 o 
   3   2   1        4.84        4.32      0.54 o 
   4   2   1       19.06       20.25      0.77 o 
   5   2   1        0.00       -0.31      0.46 o 
   6   2   1       30.39       34.79      1.73 o 
  -6   3   1        1.43        1.20      0.50 o 
  -5   3   1        1.36        1.54      0.40 o 
  -4   3   1       12.70       12.77      0.67 o 
  -3   3   1       40.07       41.05      1.05 o 
  -2   3   1      347.80      383.23      6.59 o 
  -1   3   1     4068.25     4070.70     59.06 o 
   0   3   1        0.31        0.14      0.16 o 
   1   3   1      105.18       86.56      1.71 o 
   2   3   1        8.11        6.75      0.41 o 
   3   3   1       22.06       29.22      1.10 o 
   4   3   1        6.65        6.31      0.69 o 
   5   3   1       24.49       25.91      1.61 o 
   6   3   1        3.59        4.27      0.69 o 
  -6   4   1        2.58        2.39      0.63 o 
  -5   4   1       21.69       20.90      1.32 o 
  -4   4   1       51.41       51.16      2.33 o 
  -3   4   1       20.34       20.43      0.74 o 
  -2   4   1      209.12      222.77      7.05 o 
  -1   4   1       52.04       55.70      1.26 o 
   0   4   1      417.60      423.65      6.39 o 
   1   4   1      413.28      392.54      8.03 o 
   2   4   1        0.12       -0.16      0.16 o 
   3   4   1       62.31       75.74      1.84 o 
   4   4   1        8.02        6.32      1.01 o 
   5   4   1        4.12        4.42      0.73 o 
   6   4   1        2.55        1.85      0.72 o 
  -6   5   1        2.74        3.15      0.76 o 
  -5   5   1       15.44       16.81      1.32 o 
  -4   5   1       10.57       13.40      1.48 o 
  -3   5   1       44.21       40.46      1.26 o 
  -2   5   1      158.05      162.26      3.10 o 
  -1   5   1      225.88      205.77      3.83 o 
   0   5   1        1.15        0.49      0.33 o 
   1   5   1      584.43      665.02     12.83 o 
   2   5   1        0.03        1.02      0.30 o 
   3   5   1        1.63        1.28      0.30 o 
   4   5   1        0.26       -0.25      0.57 o 
   5   5   1       13.36       13.71      1.13 o 
   6   5   1        0.79        1.18      0.71 o 
  -6   6   1        0.10        1.26      0.76 o 
  -5   6   1       20.71       19.83      1.51 o 
  -4   6   1       21.29       23.10      1.57 o 
  -3   6   1       62.02       64.40      1.53 o 
  -2   6   1     1678.47     1755.66     39.60 o 
  -1   6   1      844.71      932.14     19.61 o 
   0   6   1      434.00      522.28     11.26 o 
   1   6   1      471.80      499.64     10.79 o 
   2   6   1       76.69       72.98      1.71 o 
   3   6   1        0.01        0.18      0.30 o 
   4   6   1        0.71        0.63      0.69 o 
   5   6   1        4.82        2.95      1.26 o 
   6   6   1        2.57        3.14      0.89 o 
  -6   7   1        5.45        3.53      0.94 o 
  -5   7   1       10.52        9.51      1.26 o 
  -4   7   1       15.47       19.33      1.64 o 
  -3   7   1      143.98      164.29      7.27 o 
  -2   7   1      492.24      517.75     11.24 o 
  -1   7   1        9.72       14.49      1.38 o 
   0   7   1        2.57        1.42      0.45 o 
   1   7   1        6.38        7.08      0.69 o 
   2   7   1       21.74       19.00      1.05 o 
   3   7   1       56.25       53.89      2.64 o 
   4   7   1        5.91        6.48      1.07 o 
   5   7   1        0.57        0.09      0.66 o 
  -6   8   1       13.72       14.10      1.57 o 
  -5   8   1       28.48       32.23      2.20 o 
  -4   8   1       66.44       69.82      3.27 o 
  -3   8   1      121.14      124.56      3.31 o 
  -2   8   1       64.07       74.90      2.31 o 
  -1   8   1       39.66       39.30      1.56 o 
   0   8   1       30.92       35.66      1.49 o 
   1   8   1        1.24        0.49      0.47 o 
   2   8   1       10.15        7.78      0.82 o 
   3   8   1        0.19       -0.63      0.63 o 
   4   8   1        1.38        1.45      0.88 o 
   5   8   1        3.82        7.28      1.83 o 
  -6   9   1        0.19        0.63      1.01 o 
  -5   9   1        0.05       -0.57      1.01 o 
  -4   9   1        7.99        7.30      1.26 o 
  -3   9   1      136.66      135.29      5.35 o 
  -2   9   1      173.35      188.33      4.74 o 
  -1   9   1       38.48       36.80      2.39 o 
   0   9   1      366.32      360.81      8.30 o 
   1   9   1      296.39      298.56      7.01 o 
   2   9   1       40.92       45.32      1.78 o 
   3   9   1       13.86       10.45      1.45 o 
   4   9   1        0.04        1.38      0.88 o 
   5   9   1        4.67        5.49      1.01 o 
  -5  10   1       18.03       18.32      2.01 o 
  -4  10   1       54.29       47.03      2.83 o 
  -3  10   1      146.27      144.16      5.73 o 
  -2  10   1        0.39       -0.22      0.48 o 
  -1  10   1       24.35       24.74      1.57 o 
   0  10   1      153.39      145.44      4.01 o 
   1  10   1       69.09       65.48      2.36 o 
   2  10   1       14.31       12.78      1.64 o 
   3  10   1        7.85        6.61      1.32 o 
   4  10   1        4.62        5.30      1.03 o 
   5  10   1        0.22       -0.34      0.81 o 
  -5  11   1        2.37        1.70      1.13 o 
  -4  11   1       65.79       64.84      3.59 o 
  -3  11   1       16.76       18.89      2.01 o 
  -2  11   1       22.29       22.21      1.70 o 
  -1  11   1       46.49       39.39      1.85 o 
   0  11   1        6.17        5.75      0.93 o 
   1  11   1       34.06       36.57      1.78 o 
   2  11   1       17.69       15.11      1.76 o 
   3  11   1        7.93        9.51      1.51 o 
   4  11   1        2.23        1.27      0.86 o 
  -5  12   1        7.19        5.60      1.57 o 
  -4  12   1        3.82        5.73      1.57 o 
  -3  12   1        4.46        4.53      1.26 o 
  -2  12   1        8.93        8.18      1.51 o 
  -1  12   1       10.62       10.94      1.20 o 
   0  12   1       35.95       38.01      2.58 o 
   1  12   1        2.18        2.11      0.82 o 
   2  12   1        8.08        6.17      1.38 o 
   3  12   1        0.01       -0.13      0.88 o 
   4  12   1        0.01        0.96      0.92 o 
  -4  13   1       33.22       31.16      2.77 o 
  -3  13   1       12.38       11.65      1.89 o 
  -2  13   1       14.20       12.91      2.01 o 
  -1  13   1       34.77       31.30      1.80 o 
   0  13   1        0.18       -0.50      0.73 o 
   1  13   1        6.58        3.78      1.32 o 
   2  13   1        1.07        3.78      1.32 o 
   3  13   1        6.87        5.41      1.51 o 
  -3  14   1        0.12       -0.19      1.13 o 
  -2  14   1       18.62       16.87      2.27 o 
  -1  14   1        3.47        3.37      0.98 o 
   0  14   1        0.38        0.46      0.77 o 
   1  14   1        0.35        0.00      1.07 o 
   2  14   1        1.96        1.38      1.13 o 
  -2  15   1        3.89        2.46      1.64 o 
  -1  15   1        1.05        0.25      1.20 o 
   0  15   1        0.13        0.38      1.13 o 
   1  15   1        1.04        0.44      1.13 o 
   0 -16   2        0.87        0.44      1.20 o 
  -2 -15   2        0.15        0.13      1.20 o 
  -1 -15   2        3.23        3.46      1.38 o 
   0 -15   2        0.08       -0.06      1.07 o 
   1 -15   2        1.64        1.95      1.45 o 
   2 -15   2        0.72        1.07      1.32 o 
  -3 -14   2        0.04       -0.94      0.94 o 
  -2 -14   2        8.63       11.27      1.89 o 
  -1 -14   2        0.40        0.31      1.07 o 
   0 -14   2        0.05        0.17      0.80 o 
   1 -14   2       11.83       13.95      1.42 o 
   2 -14   2        0.54       -0.19      1.13 o 
   3 -14   2        3.53        4.22      1.45 o 
  -3 -13   2        2.31        0.76      1.07 o 
  -2 -13   2        0.00        0.13      1.01 o 
  -1 -13   2        7.87        7.87      1.51 o 
   0 -13   2        6.30        4.94      0.94 o 
   1 -13   2        3.49        2.17      1.48 o 
   2 -13   2        0.12       -0.38      1.13 o 
   3 -13   2        5.31        5.60      1.51 o 
   4 -13   2        0.57        0.76      1.26 o 
  -4 -12   2        2.78        3.08      1.20 o 
  -3 -12   2        1.03        1.76      0.94 o 
  -2 -12   2        4.29        3.71      1.20 o 
  -1 -12   2        0.00       -0.60      0.60 o 
   0 -12   2       12.35       11.68      1.73 o 
   1 -12   2       49.10       59.74      2.40 o 
   2 -12   2        1.10        1.31      0.70 o 
   3 -12   2        0.01       -0.94      0.94 o 
   4 -12   2        1.67        3.59      1.32 o 
  -4 -11   2        0.88        0.92      0.80 o 
  -3 -11   2        1.05        0.68      0.72 o 
  -2 -11   2        1.22        0.60      1.26 o 
  -1 -11   2        0.06       -0.50      0.58 o 
   0 -11   2      112.99      112.76      3.43 o 
   1 -11   2       34.25       32.33      1.65 o 
   2 -11   2        5.34        4.39      1.13 o 
   3 -11   2        0.22       -0.82      0.82 o 
   4 -11   2        0.13        0.88      1.01 o 
   5 -11   2        2.85        3.21      1.26 o 
  -5 -10   2        0.19       -0.03      0.76 o 
  -4 -10   2        0.08        1.20      0.72 o 
  -3 -10   2        0.04       -0.05      0.60 o 
  -2 -10   2        4.10        5.81      1.57 o 
  -1 -10   2        7.29        7.41      0.68 o 
   0 -10   2       23.56       27.42      2.42 o 
   1 -10   2       93.82       92.51      2.87 o 
   2 -10   2        3.55        2.24      0.64 o 
   3 -10   2        1.64        0.82      0.94 o 
   4 -10   2        1.66        1.13      1.01 o 
   5 -10   2        5.49        6.55      1.45 o 
  -5  -9   2        1.45        0.38      0.74 o 
  -4  -9   2        7.48        8.30      1.03 o 
  -3  -9   2        0.23       -0.57      0.57 o 
  -2  -9   2       19.75       17.26      0.94 o 
  -1  -9   2       49.03       46.46      1.76 o 
   0  -9   2       75.66       75.74      2.38 o 
   1  -9   2        7.96        6.90      0.82 o 
   2  -9   2        6.75       10.42      0.91 o 
   3  -9   2        5.68        8.12      1.26 o 
   4  -9   2        0.04       -0.63      0.82 o 
   5  -9   2        4.62        4.22      1.13 o 
   6  -9   2        8.28       11.08      1.64 o 
  -5  -8   2        0.23       -0.66      0.66 o 
  -4  -8   2        1.95        1.03      0.68 o 
  -3  -8   2       23.19       17.03      1.21 o 
  -2  -8   2        0.56        0.44      0.46 o 
  -1  -8   2       13.65       14.47      0.96 o 
   0  -8   2        0.18        0.19      0.40 o 
   1  -8   2        0.00        0.28      0.44 o 
   2  -8   2       54.93       56.23      1.89 o 
   3  -8   2       21.90       22.90      1.25 o 
   4  -8   2       15.26       12.21      1.45 o 
   5  -8   2        8.49        7.74      1.26 o 
   6  -8   2        0.30        1.32      0.94 o 
  -6  -7   2        0.01       -0.35      0.71 o 
  -5  -7   2        0.04        0.46      0.61 o 
  -4  -7   2       13.84       14.60      1.12 o 
  -3  -7   2       32.04       36.19      1.70 o 
  -2  -7   2        6.42        9.48      0.54 o 
  -1  -7   2       21.96       20.37      1.05 o 
   0  -7   2      179.52      184.08      4.43 o 
   1  -7   2       52.44       47.29      1.62 o 
   2  -7   2        0.73        0.93      0.50 o 
   3  -7   2       14.06       15.19      1.61 o 
   4  -7   2       14.93       11.52      1.32 o 
   5  -7   2        2.19        3.34      1.01 o 
   6  -7   2        1.02        0.69      0.94 o 
  -6  -6   2        0.94        0.28      0.67 o 
  -5  -6   2       11.88       12.16      1.76 o 
  -4  -6   2       91.10       89.13      2.74 o 
  -3  -6   2       24.83       27.19      1.12 o 
  -2  -6   2       83.02       76.80      1.67 o 
  -1  -6   2      103.34      101.87      2.13 o 
   0  -6   2        0.03        0.17      0.33 o 
   1  -6   2      162.48      160.60      3.85 o 
   2  -6   2       16.55       17.11      1.01 o 
   3  -6   2       29.14       27.08      1.40 o 
   4  -6   2        6.94        7.79      0.94 o 
   5  -6   2       20.54       19.08      1.31 o 
   6  -6   2        0.03       -0.19      0.82 o 
  -6  -5   2        1.87        3.02      1.98 o 
  -5  -5   2        8.71        9.03      0.92 o 
  -4  -5   2       21.47       18.25      1.14 o 
  -3  -5   2        2.48        1.66      0.28 o 
  -2  -5   2      124.84      142.15      2.82 o 
  -1  -5   2      183.51      240.78      3.80 o 
   0  -5   2        2.92        3.92      0.94 o 
   1  -5   2      131.32      142.04      2.77 o 
   2  -5   2        0.14        0.22      0.23 o 
   3  -5   2        1.88        1.08      0.27 o 
   4  -5   2       18.60       15.49      1.01 o 
   5  -5   2        1.78        2.32      0.72 o 
   6  -5   2        1.16        1.48      0.85 o 
  -6  -4   2        1.77        1.28      0.57 o 
  -5  -4   2        0.48        0.44      0.52 o 
  -4  -4   2        1.15        0.50      0.41 o 
  -3  -4   2       12.47       14.47      0.65 o 
  -2  -4   2       55.83       50.49      1.03 o 
  -1  -4   2      986.59     1070.34     15.76 o 
   0  -4   2      339.20      330.13      5.04 o 
   1  -4   2        5.25        5.69      0.34 o 
   2  -4   2       76.16       73.04      1.59 o 
   3  -4   2       33.22       27.91      0.75 o 
   4  -4   2       60.45       61.05      1.54 o 
   5  -4   2       52.26       54.89      2.17 o 
   6  -4   2        4.77        5.54      1.16 o 
  -6  -3   2        2.82        2.80      0.53 o 
  -5  -3   2       92.87       90.47      2.60 o 
  -4  -3   2       82.74       81.69      1.80 o 
  -3  -3   2        2.44        2.46      0.31 o 
  -2  -3   2        2.75        2.20      0.21 o 
  -1  -3   2       21.81       23.32      0.56 o 
   0  -3   2      570.65      546.27      8.09 o 
   1  -3   2       30.05       29.06      0.65 o 
   2  -3   2        0.02       -0.15      0.23 o 
   3  -3   2       13.26       10.97      0.43 o 
   4  -3   2       82.04       90.29      2.01 o 
   5  -3   2        1.19        1.49      0.59 o 
   6  -3   2        4.64        5.31      0.78 o 
  -6  -2   2       24.36       23.67      2.77 o 
  -5  -2   2       79.62       82.46      1.87 o 
  -4  -2   2      124.77      118.47      4.14 o 
  -3  -2   2        1.38        0.83      0.21 o 
  -2  -2   2       28.18       28.41      1.06 o 
  -1  -2   2      110.48      110.38      1.78 o 
   0  -2   2      446.66      451.39      6.67 o 
   1  -2   2     3771.23     3873.67     56.38 o 
   2  -2   2       64.87       74.84      1.46 o 
   3  -2   2       49.51       47.48      1.18 o 
   4  -2   2       14.48       17.14      0.73 o 
   5  -2   2       16.97       19.81      1.15 o 
   6  -2   2       12.59       13.45      2.86 o 
  -7  -1   2        2.27        1.83      1.64 o 
  -6  -1   2        0.26        0.88      1.26 o 
  -5  -1   2       14.02       12.40      1.95 o 
  -4  -1   2        2.13        1.38      0.88 o 
  -3  -1   2       61.12       56.75      2.28 o 
  -2  -1   2      203.91      183.14      3.27 o 
  -1  -1   2      229.65      206.63      3.08 o 
   0  -1   2      373.28      399.10      5.89 o 
   1  -1   2     3219.81     3219.78     54.09 o 
   2  -1   2        3.77        3.17      0.24 o 
   3  -1   2       24.13       26.79      0.90 o 
   4  -1   2       24.03       27.05      1.55 o 
   5  -1   2        5.95        6.11      1.26 o 
   6  -1   2        5.56        5.47      0.88 o 
  -7   0   2        1.90        3.34      1.76 o 
  -6   0   2        3.02        2.71      1.51 o 
  -5   0   2        0.68       -0.69      0.94 o 
  -4   0   2        7.27        9.44      1.45 o 
  -3   0   2       39.71       53.89      2.71 o 
  -2   0   2       42.11       42.90      1.00 o 
  -1   0   2      819.47      762.05      9.92 o 
   0   0   2     1899.31     1814.97     47.05 o 
   1   0   2     1904.04     1938.47     32.51 o 
   2   0   2      155.42      153.30      2.87 o 
   3   0   2      126.03      137.41      3.18 o 
   4   0   2        6.61        7.26      0.46 o 
   5   0   2        4.23        4.35      1.07 o 
   6   0   2       34.19       37.26      1.57 o 
  -6   1   2        1.07        0.13      1.38 o 
  -5   1   2        1.01        1.89      1.13 o 
  -3   1   2       35.71       32.35      2.05 o 
  -2   1   2      438.64      434.22      8.99 o 
  -1   1   2      229.90      210.41      4.87 o 
   0   1   2     1888.78     1865.65     27.09 o 
   1   1   2      280.67      325.09      5.60 o 
   2   1   2       11.27       10.51      0.49 o 
   3   1   2      277.59      286.90      8.34 o 
   4   1   2        1.54        1.94      0.34 o 
   5   1   2        0.48        0.66      0.47 o 
   6   1   2       11.44       12.65      0.97 o 
  -5   2   2        8.64        9.25      0.50 o 
  -4   2   2       23.46       25.74      0.77 o 
  -3   2   2       97.42       91.48      2.20 o 
  -2   2   2        8.33        9.14      0.29 o 
  -1   2   2      835.09      845.16     14.27 o 
   0   2   2     1406.73     1423.00     20.69 o 
   1   2   2       68.81       79.34      1.36 o 
   2   2   2       12.80       14.67      0.54 o 
   3   2   2       37.80       47.04      1.38 o 
   4   2   2       17.10       18.55      0.89 o 
   5   2   2        0.36        0.00      0.51 o 
   6   2   2       25.49       26.87      1.44 o 
  -6   3   2        3.00        2.46      0.50 o 
  -5   3   2        7.89        7.93      0.76 o 
  -4   3   2       11.31       12.48      0.64 o 
  -3   3   2       53.19       56.06      1.49 o 
  -2   3   2       43.83       52.08      1.14 o 
  -1   3   2       10.67        8.93      0.44 o 
   0   3   2      350.44      392.40      5.91 o 
   1   3   2      136.59      164.48      3.04 o 
   2   3   2      125.51      132.18      4.10 o 
   3   3   2       85.61       98.66      2.10 o 
   4   3   2        2.56        1.26      0.40 o 
   5   3   2       15.17       14.92      1.13 o 
   6   3   2        0.18        0.10      0.56 o 
  -6   4   2        1.35        1.38      0.57 o 
  -5   4   2        5.49        5.23      0.76 o 
  -4   4   2       97.01      101.28      3.93 o 
  -3   4   2       45.78       47.67      1.09 o 
  -2   4   2        0.12       -0.09      0.12 o 
  -1   4   2      831.37      895.16     15.23 o 
   0   4   2      153.43      171.92      3.23 o 
   1   4   2       29.70       26.39      0.93 o 
   2   4   2      148.98      163.48      8.34 o 
   3   4   2       44.79       43.89      1.30 o 
   4   4   2        4.59        3.21      0.69 o 
   5   4   2        0.11       -0.36      0.55 o 
   6   4   2        3.42        2.20      1.35 o 
  -6   5   2        1.07        1.89      0.69 o 
  -5   5   2       16.36       15.05      1.32 o 
  -4   5   2       13.33       14.03      2.08 o 
  -3   5   2       64.77       61.71      1.99 o 
  -2   5   2       48.36       57.22      1.39 o 
  -1   5   2       15.15       21.47      0.86 o 
   0   5   2      190.43      234.00      5.30 o 
   1   5   2       31.97       34.68      1.01 o 
   2   5   2      113.62      120.79      3.70 o 
   3   5   2        1.13        0.50      0.30 o 
   4   5   2        1.26        1.20      0.69 o 
   5   5   2       15.38       15.06      1.20 o 
   6   5   2        1.99        2.60      1.07 o 
  -6   6   2        2.25        1.20      0.76 o 
  -5   6   2        9.69        7.81      1.07 o 
  -4   6   2       41.84       39.35      2.08 o 
  -3   6   2       58.40       59.08      2.04 o 
  -2   6   2       83.55       82.36      2.59 o 
  -1   6   2      210.55      254.80      5.83 o 
   0   6   2        2.70        1.42      0.45 o 
   1   6   2       52.42       50.11      2.46 o 
   2   6   2        6.89        9.05      0.63 o 
   3   6   2        0.99        0.38      0.63 o 
   4   6   2        0.34        0.63      0.69 o 
   5   6   2        8.61        8.94      1.01 o 
   6   6   2       10.13       12.67      2.20 o 
  -6   7   2        0.52        0.00      0.82 o 
  -5   7   2       38.17       43.31      2.39 o 
  -4   7   2       52.39       54.58      2.71 o 
  -3   7   2       35.51       35.26      2.20 o 
  -2   7   2       56.89       58.15      3.08 o 
  -1   7   2        6.91        5.41      0.64 o 
   0   7   2        0.02        0.31      0.40 o 
   1   7   2      102.35       99.92      3.31 o 
   2   7   2       42.93       40.48      1.54 o 
   3   7   2        1.67        0.94      0.76 o 
   4   7   2        6.67        5.16      1.01 o 
   5   7   2        2.82        2.67      0.91 o 
  -6   8   2        1.54        0.88      0.94 o 
  -5   8   2       30.46       32.61      2.20 o 
  -4   8   2        7.30        7.93      1.32 o 
  -3   8   2      204.54      203.26      4.94 o 
  -2   8   2       90.25       94.74      2.74 o 
  -1   8   2       21.57       26.76      1.34 o 
   0   8   2        7.18        5.98      0.71 o 
   1   8   2        5.44        4.27      0.69 o 
   2   8   2       61.75       70.74      3.12 o 
   3   8   2        3.33        2.83      0.94 o 
   4   8   2        8.23        8.88      1.32 o 
   5   8   2       11.58       11.16      1.25 o 
  -6   9   2        1.10        1.51      1.07 o 
  -5   9   2       25.11       25.31      2.14 o 
  -4   9   2        0.84        0.19      0.94 o 
  -3   9   2       90.88       99.34      4.34 o 
  -2   9   2       43.05       47.22      1.87 o 
  -1   9   2        2.43        1.84      0.57 o 
   0   9   2        9.00        7.86      1.04 o 
   1   9   2       31.11       33.27      1.62 o 
   2   9   2       15.96       17.12      1.61 o 
   3   9   2        2.86        4.91      1.13 o 
   4   9   2       12.41       13.66      1.64 o 
   5   9   2        0.94        1.14      0.90 o 
  -5  10   2        6.19        6.36      1.38 o 
  -4  10   2       27.03       22.10      2.14 o 
  -3  10   2       10.65        7.81      1.51 o 
  -2  10   2       22.16       23.14      4.28 o 
  -1  10   2       13.05       12.44      1.11 o 
   0  10   2       16.34       14.16      1.18 o 
   1  10   2       48.20       46.28      1.96 o 
   2  10   2       11.25       14.16      1.70 o 
   3  10   2        5.73        3.59      1.13 o 
   4  10   2        1.57        1.45      1.07 o 
  -5  11   2        5.65        4.28      1.45 o 
  -4  11   2        4.95        4.66      1.38 o 
  -3  11   2       47.03       48.41      3.02 o 
  -2  11   2        1.22        0.56      0.66 o 
  -1  11   2       61.03       60.82      3.12 o 
   0  11   2       13.16       10.87      1.13 o 
   1  11   2       11.85       10.21      1.09 o 
   2  11   2        5.98        7.55      1.38 o 
   3  11   2        2.37        1.45      1.01 o 
   4  11   2        1.05        2.71      1.20 o 
  -5  12   2        1.17       -0.63      1.13 o 
  -4  12   2       46.86       48.41      3.15 o 
  -3  12   2        2.67        3.59      1.32 o 
  -2  12   2        0.05       -0.31      0.88 o 
  -1  12   2       28.09       30.85      1.78 o 
   0  12   2        0.66       -0.58      0.64 o 
   1  12   2       10.58       10.16      1.13 o 
   2  12   2        4.80        3.71      1.26 o 
   3  12   2        2.73        4.41      1.32 o 
  -4  13   2        2.44        2.39      1.45 o 
  -3  13   2        3.97        3.78      1.38 o 
  -2  13   2        5.00        3.40      1.32 o 
  -1  13   2        0.21        0.40      0.77 o 
   0  13   2        0.00        0.76      0.73 o 
   1  13   2        0.29        0.63      1.01 o 
   2  13   2        6.19        6.30      1.51 o 
   3  13   2       10.47        8.50      1.76 o 
  -3  14   2        4.92        4.28      1.51 o 
  -2  14   2        0.05        0.57      1.20 o 
  -1  14   2        0.43        0.29      0.82 o 
   0  14   2        4.49        5.97      1.07 o 
   1  14   2        0.59        0.44      1.20 o 
   2  14   2        2.49       -0.13      1.07 o 
  -2  15   2       20.91       21.22      2.64 o 
  -1  15   2        2.94        2.20      1.57 o 
   0  15   2        0.61        2.01      1.26 o 
   1  15   2        0.16       -0.69      1.01 o 
  -2 -15   3        0.15        0.44      1.20 o 
  -1 -15   3        6.23        9.63      1.83 o 
   0 -15   3       17.15       15.30      2.20 o 
   1 -15   3        1.70        1.70      1.32 o 
   2 -15   3        0.18        0.44      1.45 o 
  -3 -14   3        6.28        6.42      1.51 o 
  -2 -14   3        0.64        2.33      1.20 o 
  -1 -14   3       10.52       10.39      1.76 o 
   0 -14   3        2.46        1.08      0.85 o 
   1 -14   3        5.43        4.80      1.32 o 
   2 -14   3        0.96       -1.20      1.20 o 
   3 -14   3        0.26        0.44      1.26 o 
  -3 -13   3        0.96        0.76      1.01 o 
  -2 -13   3        2.02        2.58      1.07 o 
  -1 -13   3        4.32        2.58      1.26 o 
   0 -13   3        4.99        3.67      0.98 o 
   1 -13   3       35.54       38.13      2.07 o 
   2 -13   3       10.03       10.77      1.95 o 
   3 -13   3        3.14        0.94      1.20 o 
   4 -13   3        1.18        1.20      1.26 o 
  -4 -12   3        0.54       -0.88      0.88 o 
  -3 -12   3        0.87       -0.06      0.88 o 
  -2 -12   3       33.61       32.93      2.52 o 
  -1 -12   3        0.01       -0.79      0.79 o 
   0 -12   3       10.77       10.88      1.15 o 
   1 -12   3       91.17       97.69      7.24 o 
   2 -12   3        2.18        3.59      1.26 o 
   3 -12   3        0.04        0.06      1.01 o 
   4 -12   3        0.58        0.44      1.01 o 
  -4 -11   3        2.83        1.90      1.32 o 
  -3 -11   3        8.18        6.95      1.76 o 
  -2 -11   3        0.09        0.25      0.60 o 
  -1 -11   3       56.27       56.48      2.20 o 
   0 -11   3       40.61       39.91      2.23 o 
   1 -11   3       70.93       70.58      2.51 o 
   2 -11   3        2.78        3.26      0.75 o 
   3 -11   3        0.13        0.06      1.01 o 
   4 -11   3        0.01        0.00      0.94 o 
   5 -11   3        0.05        1.20      1.20 o 
  -5 -10   3        2.79        3.44      0.97 o 
  -4 -10   3        3.68        3.82      0.87 o 
  -3 -10   3        0.48        0.44      0.65 o 
  -2 -10   3        2.77        3.45      0.73 o 
  -1 -10   3       42.32       43.57      1.99 o 
   0 -10   3        3.18        2.14      0.64 o 
   1 -10   3       30.70       29.13      1.51 o 
   2 -10   3        4.13        5.27      0.94 o 
   3 -10   3       13.34       10.77      1.51 o 
   4 -10   3        5.60        5.60      1.32 o 
   5 -10   3        5.02        6.04      1.45 o 
  -5  -9   3        0.01       -0.66      0.66 o 
  -4  -9   3        0.38        0.33      0.64 o 
  -3  -9   3       54.24       46.75      2.58 o 
  -2  -9   3        3.81        3.58      0.57 o 
  -1  -9   3       25.66       28.59      1.01 o 
   0  -9   3       98.42      101.56      2.94 o 
   1  -9   3       36.63       31.63      1.49 o 
   2  -9   3       15.62       14.71      1.89 o 
   3  -9   3       26.73       28.90      2.14 o 
   4  -9   3       41.78       40.04      2.52 o 
   5  -9   3        3.64        5.41      1.26 o 
  -5  -8   3        0.91        0.37      0.69 o 
  -4  -8   3       11.65       12.16      1.13 o 
  -3  -8   3        0.48       -0.28      0.54 o 
  -2  -8   3        3.51        2.42      0.47 o 
  -1  -8   3       33.75       36.75      1.50 o 
   0  -8   3        9.31        8.64      0.80 o 
   1  -8   3        9.02        9.25      0.82 o 
   2  -8   3        7.16       10.19      0.85 o 
   3  -8   3       10.68        7.11      1.13 o 
   4  -8   3       18.64       15.36      1.57 o 
   5  -8   3        1.36        0.69      0.94 o 
   6  -8   3        0.72        0.13      1.01 o 
  -6  -7   3        7.31        6.96      1.03 o 
  -5  -7   3        0.91        0.53      0.69 o 
  -4  -7   3        2.23        1.34      0.62 o 
  -3  -7   3       35.64       28.21      1.42 o 
  -2  -7   3        7.00        6.27      0.46 o 
  -1  -7   3        4.75        5.25      0.46 o 
   0  -7   3       77.13      102.15      2.76 o 
   1  -7   3       49.51       50.70      1.71 o 
   2  -7   3       14.67       13.66      1.16 o 
   3  -7   3        1.48        2.30      0.50 o 
   4  -7   3       18.98       16.72      1.15 o 
   5  -7   3        1.58       -0.50      0.82 o 
   6  -7   3        1.37        0.63      0.94 o 
  -6  -6   3        1.16        0.40      1.35 o 
  -5  -6   3        0.75        1.83      0.70 o 
  -4  -6   3       35.75       32.75      1.52 o 
  -3  -6   3        0.00       -0.26      0.26 o 
  -2  -6   3       30.26       27.22      0.79 o 
  -1  -6   3        8.53       10.80      0.88 o 
   0  -6   3       78.44       82.27      2.25 o 
   1  -6   3      150.66      181.88      4.34 o 
   2  -6   3        5.78        5.78      0.36 o 
   3  -6   3       85.16      101.43      2.27 o 
   4  -6   3       33.79       34.20      1.52 o 
   5  -6   3       23.72       23.01      1.44 o 
   6  -6   3        4.88        6.13      1.02 o 
  -6  -5   3        0.17        0.64      0.62 o 
  -5  -5   3       29.95       27.99      2.23 o 
  -4  -5   3        3.79        3.32      0.64 o 
  -3  -5   3       41.27       40.55      1.05 o 
  -2  -5   3       13.97       10.75      0.60 o 
  -1  -5   3      217.32      221.66      3.65 o 
   0  -5   3       90.71       95.95      2.45 o 
   1  -5   3      145.89      138.08      2.62 o 
   2  -5   3      132.21      144.25      3.31 o 
   3  -5   3       95.61       89.11      1.69 o 
   4  -5   3        0.79        0.95      0.54 o 
   5  -5   3        7.02        4.88      0.83 o 
   6  -5   3       28.77       32.60      1.75 o 
  -6  -4   3        1.34        1.35      0.69 o 
  -5  -4   3        5.97        5.40      0.68 o 
  -4  -4   3      116.49      105.05      2.73 o 
  -3  -4   3        4.84        3.66      0.40 o 
  -2  -4   3      237.94      243.67      4.96 o 
  -1  -4   3      380.22      424.65      7.28 o 
   0  -4   3      432.57      448.27      7.81 o 
   1  -4   3       44.23       37.41      1.01 o 
   2  -4   3        5.60        6.15      0.40 o 
   3  -4   3        2.17        2.70      0.32 o 
   4  -4   3       41.78       50.54      1.80 o 
   5  -4   3       63.14       73.87      2.48 o 
   6  -4   3        4.00        3.64      1.35 o 
  -6  -3   3        1.68        1.85      0.48 o 
  -5  -3   3       41.73       41.83      1.56 o 
  -4  -3   3       11.65       11.75      0.63 o 
  -3  -3   3       68.83       69.94      1.57 o 
  -2  -3   3        9.83        9.51      0.48 o 
  -1  -3   3       86.85       90.11      1.79 o 
   0  -3   3       14.44       12.99      0.44 o 
   1  -3   3      246.84      225.11      4.06 o 
   2  -3   3      137.47      132.29      3.14 o 
   3  -3   3        0.27        0.02      0.21 o 
   4  -3   3        0.67        0.07      0.35 o 
   5  -3   3       39.04       45.01      1.81 o 
   6  -3   3       33.96       40.54      1.80 o 
  -6  -2   3        0.36       -0.06      1.32 o 
  -5  -2   3       83.64       80.04      2.34 o 
  -4  -2   3       54.39       52.23      2.61 o 
  -3  -2   3       96.61      108.74      2.88 o 
  -2  -2   3       87.98       76.46      1.32 o 
  -1  -2   3     1055.47     1018.77     14.86 o 
   0  -2   3     1966.02     2049.45     29.75 o 
   1  -2   3     1642.40     1659.89     27.88 o 
   2  -2   3      140.62      150.24     10.66 o 
   3  -2   3        0.29        0.44      0.22 o 
   4  -2   3       31.13       34.45      1.10 o 
   5  -2   3       65.98       70.55      2.31 o 
   6  -2   3        0.03       -0.56      0.56 o 
  -6  -1   3        0.49       -1.26      1.26 o 
  -5  -1   3       48.84       46.77      3.27 o 
  -4  -1   3        0.35        0.50      0.22 o 
  -3  -1   3        7.13        9.01      0.43 o 
  -2  -1   3       59.66       69.24      1.68 o 
  -1  -1   3        4.30        4.29      0.28 o 
   0  -1   3     2361.14     2320.89     33.63 o 
   1  -1   3     5037.33     4999.27     72.66 o 
   2  -1   3      689.01      708.67     12.04 o 
   3  -1   3       30.70       31.75      1.09 o 
   4  -1   3       27.00       30.92      1.03 o 
   5  -1   3        0.34        0.17      0.66 o 
   6  -1   3        1.34        1.80      0.68 o 
  -5   0   3       14.32       12.28      1.76 o 
  -4   0   3       53.29       47.73      1.50 o 
  -3   0   3      151.14      163.28      4.75 o 
  -2   0   3       51.90       43.40      1.54 o 
  -1   0   3      323.99      332.42      5.72 o 
   0   0   3       49.67       50.33      0.94 o 
   1   0   3      295.07      326.81      4.94 o 
   2   0   3       72.37       79.08      1.60 o 
   3   0   3       63.51       58.28      2.52 o 
   4   0   3       14.20       15.54      1.64 o 
   5   0   3        5.43        6.30      0.76 o 
   6   0   3        1.71        1.86      0.62 o 
  -4   1   3       70.80       63.79      1.54 o 
  -3   1   3      319.38      315.76      7.84 o 
  -2   1   3      760.99      718.95      9.38 o 
  -1   1   3       14.04       13.43      0.63 o 
   0   1   3      144.04      119.12      1.94 o 
   1   1   3      447.46      405.73      7.03 o 
   2   1   3      529.06      552.34      9.49 o 
   3   1   3       76.54       82.70      1.65 o 
   4   1   3        1.53        1.60      0.40 o 
   5   1   3        0.01        0.52      0.69 o 
   6   1   3        2.47        2.56      0.73 o 
  -5   2   3       11.59       12.32      0.64 o 
  -4   2   3        0.89        0.73      0.38 o 
  -3   2   3       55.57       79.49      2.90 o 
  -2   2   3       14.87       12.61      0.53 o 
  -1   2   3      238.68      229.93      4.09 o 
   0   2   3       81.33       81.69      1.43 o 
   1   2   3      103.19      107.85      2.10 o 
   2   2   3       11.40        8.63      0.58 o 
   3   2   3      175.60      190.12      6.56 o 
   4   2   3       55.01       59.43      2.52 o 
   5   2   3        1.91        0.50      0.59 o 
   6   2   3        2.44        2.85      0.74 o 
  -6   3   3       10.51       11.58      0.94 o 
  -5   3   3        0.03        0.25      0.44 o 
  -4   3   3        9.02        7.56      0.53 o 
  -3   3   3       87.10       84.70      2.09 o 
  -2   3   3      233.46      203.12      6.20 o 
  -1   3   3       81.91      104.51      2.11 o 
   0   3   3      505.77      534.88      8.00 o 
   1   3   3      101.04      111.42      2.46 o 
   2   3   3        0.03        0.11      0.20 o 
   3   3   3       32.18       33.24      1.02 o 
   4   3   3        8.53        8.56      1.01 o 
   5   3   3        2.90        1.93      0.66 o 
   6   3   3        0.09       -0.31      0.62 o 
  -6   4   3        4.74        5.23      0.76 o 
  -5   4   3       27.81       25.06      1.45 o 
  -4   4   3       20.97       22.98      1.54 o 
  -3   4   3       56.94       54.45      2.61 o 
  -2   4   3      154.35      144.58      6.14 o 
  -1   4   3        1.16        1.30      0.30 o 
   0   4   3       22.60       20.20      1.92 o 
   1   4   3       14.07       13.21      0.62 o 
   2   4   3       63.20       65.97      1.56 o 
   3   4   3        0.15       -0.13      0.27 o 
   4   4   3       21.62       22.98      1.64 o 
   5   4   3        1.93        1.38      0.67 o 
   6   4   3        9.01        9.70      1.54 o 
  -6   5   3        3.11        3.65      0.82 o 
  -5   5   3        0.14        0.13      0.63 o 
  -4   5   3       37.62       38.09      1.89 o 
  -3   5   3       35.83       38.13      1.03 o 
  -2   5   3       78.96       78.41      1.76 o 
  -1   5   3      436.45      464.79     10.04 o 
   0   5   3       49.76       69.49      2.03 o 
   1   5   3       50.20       47.90      1.58 o 
   2   5   3        4.80        5.13      0.47 o 
   3   5   3        1.88        1.96      0.49 o 
   4   5   3        6.87        5.73      0.94 o 
   5   5   3        0.01        0.05      0.63 o 
   6   5   3        0.00       -0.03      0.73 o 
  -6   6   3        1.62        1.89      0.82 o 
  -5   6   3        0.68       -0.50      0.76 o 
  -4   6   3       82.86       79.45      3.27 o 
  -3   6   3        2.43        3.06      0.63 o 
  -2   6   3      189.55      197.57      4.29 o 
  -1   6   3      113.73      131.70      3.34 o 
   0   6   3      303.89      315.08      7.10 o 
   1   6   3      124.98      127.84      3.29 o 
   2   6   3        3.01        2.67      0.51 o 
   3   6   3       37.71       33.55      2.01 o 
   4   6   3        1.48        2.27      0.82 o 
   5   6   3       10.84       10.32      1.32 o 
  -6   7   3        0.14        0.19      0.82 o 
  -5   7   3       22.58       26.82      2.01 o 
  -4   7   3       71.33       73.66      3.34 o 
  -3   7   3       35.69       25.65      2.95 o 
  -2   7   3        0.85        2.95      0.53 o 
  -1   7   3        1.38        1.27      0.57 o 
   0   7   3        0.00       -0.06      0.40 o 
   1   7   3       26.18       23.62      1.18 o 
   2   7   3        5.27        5.58      1.04 o 
   3   7   3        1.28        0.82      0.76 o 
   4   7   3        1.06        0.69      0.76 o 
   5   7   3        0.00       -0.19      0.82 o 
  -6   8   3        3.00        2.08      1.01 o 
  -5   8   3        5.25        4.03      1.13 o 
  -4   8   3      111.86      110.17      4.53 o 
  -3   8   3       28.98       21.22      1.83 o 
  -2   8   3        0.93        0.79      0.69 o 
  -1   8   3       15.25       17.42      1.13 o 
   0   8   3       59.68       54.04      1.94 o 
   1   8   3      210.53      200.31      4.99 o 
   2   8   3       57.56       63.42      2.16 o 
   3   8   3        0.06        0.25      0.76 o 
   4   8   3        8.45        6.48      1.20 o 
   5   8   3        1.58        1.89      1.07 o 
  -6   9   3        0.08       -1.01      1.01 o 
  -5   9   3        4.65        3.97      1.26 o 
  -4   9   3       15.53       10.58      1.51 o 
  -3   9   3        3.89        2.64      1.13 o 
  -2   9   3       24.21       22.31      1.31 o 
  -1   9   3        0.10        0.47      0.54 o 
   0   9   3       44.67       45.44      2.55 o 
   1   9   3      116.17      115.39      3.38 o 
   2   9   3       62.91       65.42      2.29 o 
   3   9   3       20.14       23.17      2.01 o 
   4   9   3        4.22        5.23      1.20 o 
   5   9   3        1.61        0.49      0.86 o 
  -5  10   3        0.11       -0.94      0.94 o 
  -4  10   3        6.07        5.48      1.38 o 
  -3  10   3       10.03       11.27      1.57 o 
  -2  10   3       15.86       14.80      1.16 o 
  -1  10   3       14.03       13.33      1.15 o 
   0  10   3       40.54       37.54      1.73 o 
   1  10   3       25.30       26.31      1.51 o 
   2  10   3        0.56        0.57      0.88 o 
   3  10   3        3.00        3.46      1.07 o 
   4  10   3        1.68        1.20      1.07 o 
  -5  11   3        4.67        5.23      1.38 o 
  -4  11   3       11.71        7.30      1.57 o 
  -3  11   3        2.28        1.70      1.07 o 
  -2  11   3       58.14       56.05      2.36 o 
  -1  11   3       24.66       19.64      2.20 o 
   0  11   3        0.57       -0.49      0.64 o 
   1  11   3        4.91        4.00      0.87 o 
   2  11   3        1.32        1.70      1.01 o 
   3  11   3       12.13       14.10      1.89 o 
   4  11   3        1.15        2.27      1.20 o 
  -4  12   3        0.59        0.13      1.13 o 
  -3  12   3        2.54        0.31      1.13 o 
  -2  12   3        2.11        1.76      1.13 o 
  -1  12   3        0.04       -0.22      0.67 o 
   0  12   3        1.87        2.20      1.13 o 
   1  12   3        0.87        0.72      0.71 o 
   2  12   3        1.12        0.44      1.01 o 
   3  12   3        5.15        5.85      1.51 o 
  -4  13   3        0.08        0.88      1.32 o 
  -3  13   3        0.02       -0.88      1.01 o 
  -2  13   3        5.20        2.77      1.32 o 
  -1  13   3        1.21        1.10      0.77 o 
   0  13   3        0.03       -0.47      0.67 o 
   1  13   3        1.65        2.46      1.20 o 
   2  13   3        9.93       12.46      1.89 o 
   3  13   3        3.14        3.97      1.38 o 
  -3  14   3        3.42        4.03      1.57 o 
  -2  14   3        4.22        3.59      1.57 o 
  -1  14   3        0.15        0.54      0.80 o 
   0  14   3        0.09       -0.30      0.76 o 
   1  14   3        0.02       -0.63      1.07 o 
   2  14   3        0.39       -0.13      1.01 o 
  -2  15   3        0.01       -1.20      1.20 o 
  -1  15   3        0.80        0.88      1.45 o 
   0  15   3        6.12        5.35      1.57 o 
  -1 -15   4        5.05        5.67      1.57 o 
   0 -15   4        1.67        2.90      1.38 o 
   1 -15   4       10.06       11.39      2.01 o 
   2 -15   4        2.42        2.39      1.57 o 
  -2 -14   4        0.62        0.69      1.07 o 
  -1 -14   4        0.06       -0.25      0.94 o 
   0 -14   4       36.32       43.10      2.25 o 
   1 -14   4        2.68        3.00      1.07 o 
   2 -14   4        4.07        3.08      1.51 o 
   3 -14   4        4.04        3.34      1.45 o 
  -3 -13   4        2.99        3.02      1.20 o 
  -2 -13   4        2.42        2.77      1.13 o 
  -1 -13   4       86.00       88.39      4.47 o 
   0 -13   4       89.66       90.12      5.76 o 
   1 -13   4       71.00       78.03      2.96 o 
   2 -13   4       85.73       96.63      4.85 o 
   3 -13   4        4.60        3.40      1.32 o 
   4 -13   4        1.14        1.89      1.38 o 
  -4 -12   4       12.20       18.38      2.08 o 
  -3 -12   4        0.04        0.82      0.94 o 
  -2 -12   4       63.29       66.16      3.59 o 
  -1 -12   4      115.68      111.43      3.47 o 
   0 -12   4        5.48        6.56      1.00 o 
   1 -12   4        0.84        1.12      0.77 o 
   2 -12   4        4.47        5.23      1.45 o 
   3 -12   4        2.89        2.96      1.32 o 
   4 -12   4        1.73        1.70      1.26 o 
  -4 -11   4        5.33        3.52      0.92 o 
  -3 -11   4       47.48       40.98      2.71 o 
  -2 -11   4       77.74       73.22      3.71 o 
  -1 -11   4       25.10       29.32      2.27 o 
   0 -11   4       19.92       18.03      1.35 o 
   1 -11   4       12.71       13.13      1.70 o 
   2 -11   4       24.55       26.56      2.86 o 
   3 -11   4        1.23        1.26      1.07 o 
   4 -11   4        0.02        0.50      1.01 o 
   5 -11   4       12.14       12.46      1.83 o 
  -5 -10   4        2.47        3.61      0.94 o 
  -4 -10   4        1.91        1.60      0.78 o 
  -3 -10   4        3.62        5.74      0.91 o 
  -2 -10   4      124.06      122.24      3.42 o 
  -1 -10   4       54.87       48.87      1.98 o 
   0 -10   4       69.16       67.16      3.65 o 
   1 -10   4       13.99       14.65      1.16 o 
   2 -10   4       29.22       26.36      1.92 o 
   3 -10   4       20.19       18.76      1.89 o 
   4 -10   4        0.31       -0.38      0.94 o 
   5 -10   4        0.01        0.38      1.01 o 
  -5  -9   4        6.34        6.42      1.06 o 
  -4  -9   4        3.03        2.12      0.91 o 
  -3  -9   4       27.42       23.47      2.39 o 
  -2  -9   4      195.67      164.31      3.43 o 
  -1  -9   4        5.41        5.66      0.78 o 
   0  -9   4       34.23       33.45      1.54 o 
   1  -9   4      117.75      117.49      3.29 o 
   2  -9   4        9.74        9.17      0.91 o 
   3  -9   4       11.88       12.40      1.51 o 
   4  -9   4       11.06       12.78      1.64 o 
   5  -9   4        6.80        7.49      1.45 o 
  -5  -8   4        1.12        0.46      0.70 o 
  -4  -8   4        5.21        6.82      0.91 o 
  -3  -8   4       19.22       19.82      1.26 o 
  -2  -8   4       16.49       16.19      1.37 o 
  -1  -8   4      108.13       95.87      4.09 o 
   0  -8   4      104.51      106.58      3.00 o 
   1  -8   4       27.33       25.96      1.45 o 
   2  -8   4        9.72       10.31      0.91 o 
   3  -8   4       20.29       15.68      1.64 o 
   4  -8   4        9.13        8.18      1.32 o 
   5  -8   4        0.60        0.25      0.94 o 
   6  -8   4        0.90        2.27      1.20 o 
  -6  -7   4        3.26        5.33      0.99 o 
  -5  -7   4        7.88        5.96      0.97 o 
  -4  -7   4       23.53       22.51      1.39 o 
  -3  -7   4        1.04        0.16      0.54 o 
  -2  -7   4       19.29       19.84      0.90 o 
  -1  -7   4      203.90      194.09      4.65 o 
   0  -7   4       19.03       19.61      1.07 o 
   1  -7   4       49.42       54.55      1.83 o 
   2  -7   4       76.12       66.79      1.70 o 
   3  -7   4      112.67      115.23      2.53 o 
   4  -7   4       19.84       22.26      1.29 o 
   5  -7   4        0.61        0.91      0.71 o 
   6  -7   4       23.85       30.95      1.88 o 
  -6  -6   4        1.51        0.07      0.73 o 
  -5  -6   4        0.62        0.32      0.63 o 
  -4  -6   4        1.68        0.51      0.58 o 
  -3  -6   4       63.69       53.36      1.28 o 
  -2  -6   4        3.90        4.38      0.38 o 
  -1  -6   4      348.11      330.35      7.37 o 
   0  -6   4       74.08       68.30      2.05 o 
   1  -6   4       40.69       44.25      1.51 o 
   2  -6   4       20.26       22.19      0.80 o 
   3  -6   4       30.28       33.12      1.97 o 
   4  -6   4       17.88       15.05      1.10 o 
   5  -6   4        3.13        3.62      0.83 o 
   6  -6   4        4.74        6.51      1.07 o 
  -6  -5   4        1.47        2.07      0.71 o 
  -5  -5   4       12.36       12.13      1.03 o 
  -4  -5   4        3.08        3.25      0.70 o 
  -3  -5   4        0.10       -0.41      0.41 o 
  -2  -5   4       47.64       50.97      2.50 o 
  -1  -5   4      350.17      406.81      7.20 o 
   0  -5   4       51.80       59.84      1.78 o 
   1  -5   4      222.65      217.66      4.08 o 
   2  -5   4        5.23        5.15      0.39 o 
   3  -5   4        0.43       -0.14      0.29 o 
   4  -5   4        7.34        8.36      1.73 o 
   5  -5   4        1.72        1.02      0.68 o 
   6  -5   4       29.87       36.26      2.64 o 
  -6  -4   4        1.47        0.42      0.82 o 
  -5  -4   4       19.78       21.15      2.49 o 
  -4  -4   4       91.08       84.00      2.14 o 
  -3  -4   4       19.33       14.80      0.72 o 
  -2  -4   4      294.85      334.50      6.02 o 
  -1  -4   4      327.83      336.61      5.98 o 
   0  -4   4       12.26        8.61      0.60 o 
   1  -4   4      102.77       86.92      1.87 o 
   2  -4   4       50.53       60.83      2.09 o 
   3  -4   4       43.93       41.31      1.02 o 
   4  -4   4        1.17        1.00      0.59 o 
   5  -4   4       34.29       41.04      3.68 o 
   6  -4   4       12.70       12.03      1.76 o 
  -6  -3   4        0.19        0.69      0.63 o 
  -5  -3   4       10.38        8.47      0.78 o 
  -4  -3   4      106.30      107.76      2.34 o 
  -3  -3   4       28.30       33.07      0.98 o 
  -2  -3   4       67.04       61.30      1.34 o 
  -1  -3   4        0.49        0.34      0.22 o 
   0  -3   4      134.11      149.95      2.85 o 
   1  -3   4     1852.27     1926.52     32.41 o 
   2  -3   4     2243.03     2476.89     47.51 o 
   3  -3   4      170.17      187.61      3.07 o 
   4  -3   4        0.84        0.07      1.16 o 
   5  -3   4       21.54       22.77      2.17 o 
   6  -3   4        1.92        2.37      0.88 o 
  -5  -2   4       48.53       47.38      1.64 o 
  -4  -2   4       17.86       17.18      0.70 o 
  -3  -2   4       20.81       18.17      0.78 o 
  -2  -2   4        7.16        5.88      0.35 o 
  -1  -2   4      290.17      271.38      8.54 o 
   0  -2   4       35.28       35.98      0.71 o 
   1  -2   4       38.06       32.37      0.91 o 
   2  -2   4        1.94        2.22      0.32 o 
   3  -2   4       42.04       40.07      1.49 o 
   4  -2   4        6.30        4.55      0.69 o 
   5  -2   4        0.04       -0.25      0.94 o 
   6  -2   4        0.79        0.54      0.66 o 
  -5  -1   4       28.72       31.32      2.58 o 
  -4  -1   4       53.97       57.09      1.49 o 
  -3  -1   4       88.50      105.75      3.53 o 
  -2  -1   4      642.32      648.91     11.02 o 
  -1  -1   4      576.08      570.83      9.78 o 
   0  -1   4      426.10      448.37      6.71 o 
   1  -1   4     1362.98     1307.53     22.06 o 
   2  -1   4      334.29      333.33     14.26 o 
   3  -1   4        5.53        3.67      0.40 o 
   4  -1   4       11.82        8.81      1.07 o 
   5  -1   4       28.86       28.59      1.53 o 
   6  -1   4        1.49        2.51      0.72 o 
  -5   0   4       28.57       29.01      1.73 o 
  -4   0   4        1.99        2.39      0.31 o 
  -3   0   4       23.85       25.06      0.85 o 
  -2   0   4      499.73      482.59      8.26 o 
  -1   0   4      496.25      525.11      9.01 o 
   0   0   4       53.77       61.36      1.44 o 
   1   0   4       43.66       42.76      1.05 o 
   2   0   4       75.94       94.85      3.02 o 
   3   0   4       79.39       85.10      1.90 o 
   4   0   4      242.69      258.74      8.31 o 
   5   0   4       33.24       37.02      1.68 o 
   6   0   4        1.80        1.13      0.67 o 
  -5   1   4        0.11        0.19      0.27 o 
  -4   1   4        0.44        0.57      0.27 o 
  -3   1   4      233.13      280.91      6.05 o 
  -2   1   4      276.71      290.41      5.09 o 
  -1   1   4        0.91        0.54      0.23 o 
   0   1   4      221.72      220.77      3.46 o 
   1   1   4     1066.00     1167.93     23.22 o 
   2   1   4      226.56      257.06      5.74 o 
   3   1   4       46.35       47.54      1.20 o 
   4   1   4       26.04       22.35      1.51 o 
   5   1   4        0.02        0.11      0.54 o 
   6   1   4        0.21       -0.19      0.66 o 
  -6   2   4        6.03        6.17      0.63 o 
  -5   2   4       33.99       31.35      1.45 o 
  -4   2   4        8.44        6.91      0.94 o 
  -3   2   4        5.26        4.15      0.42 o 
  -2   2   4      109.60      136.62      3.25 o 
  -1   2   4      621.92      671.24     14.35 o 
   0   2   4     1294.27     1463.68     21.40 o 
   1   2   4      264.05      272.13      4.89 o 
   2   2   4       12.01       17.66      1.24 o 
   3   2   4       17.65       19.00      0.72 o 
   4   2   4       25.50       30.03      1.83 o 
   5   2   4        0.04       -0.04      0.58 o 
   6   2   4        0.95        0.84      0.68 o 
  -6   3   4       39.31       41.68      1.89 o 
  -5   3   4       12.29       13.66      1.07 o 
  -4   3   4       45.98       45.54      1.40 o 
  -3   3   4       11.60       16.56      0.58 o 
  -2   3   4       17.71       18.57      0.94 o 
  -1   3   4      137.08      151.87      2.92 o 
   0   3   4       18.81       22.62      0.96 o 
   1   3   4      153.41      158.33      5.37 o 
   2   3   4       10.34        9.70      0.57 o 
   3   3   4        0.66        1.39      0.32 o 
   4   3   4       12.69       14.23      1.32 o 
   5   3   4        0.81        0.06      0.69 o 
   6   3   4        0.10       -0.62      0.62 o 
  -6   4   4        1.55        1.70      0.69 o 
  -5   4   4       14.32       14.35      1.20 o 
  -4   4   4        0.13       -0.06      0.44 o 
  -3   4   4        0.48        0.37      0.28 o 
  -2   4   4       58.28       79.92      1.74 o 
  -1   4   4       16.90       20.08      0.80 o 
   0   4   4       83.80       90.58      2.40 o 
   1   4   4       15.08       17.69      0.96 o 
   2   4   4        2.72        3.85      0.42 o 
   3   4   4       98.71      106.61      2.47 o 
   4   4   4       23.60       25.18      1.76 o 
   5   4   4        0.68        0.88      0.76 o 
   6   4   4        1.15        1.62      0.77 o 
  -6   5   4       12.22       11.21      1.20 o 
  -5   5   4        6.30        7.55      1.01 o 
  -4   5   4       12.87       10.83      1.13 o 
  -3   5   4       79.51       88.46      1.92 o 
  -2   5   4       61.79       66.44      2.22 o 
  -1   5   4      624.43      704.35     17.94 o 
   0   5   4      365.10      443.25      9.70 o 
   1   5   4      155.31      153.19      3.76 o 
   2   5   4      226.84      220.06      5.14 o 
   3   5   4      109.49      105.70      4.15 o 
   4   5   4        0.52        0.57      0.76 o 
   5   5   4        2.91        3.08      0.88 o 
   6   5   4        1.77        1.95      1.23 o 
  -6   6   4        0.65        1.45      0.82 o 
  -5   6   4        0.28        0.00      0.69 o 
  -4   6   4      183.59      190.18      6.55 o 
  -3   6   4      168.27      180.10     14.86 o 
  -2   6   4       75.97       91.52      2.56 o 
  -1   6   4      310.10      297.08      6.77 o 
   0   6   4       68.59       84.32      2.43 o 
   1   6   4       15.03       15.79      0.98 o 
   2   6   4       52.24       53.11      1.82 o 
   3   6   4        3.45        3.08      0.88 o 
   4   6   4        1.39        3.02      0.88 o 
   5   6   4        0.49       -0.31      0.82 o 
  -6   7   4        0.88        0.00      0.88 o 
  -5   7   4        0.07       -0.76      0.76 o 
  -4   7   4       21.84       19.58      1.76 o 
  -3   7   4      164.27      171.90      9.69 o 
  -2   7   4       36.26       35.35      1.47 o 
  -1   7   4        4.19        5.54      0.67 o 
   0   7   4       26.71       25.50      1.22 o 
   1   7   4       58.17       57.70      1.98 o 
   2   7   4       44.58       41.87      1.71 o 
   3   7   4        4.80        7.24      1.20 o 
   4   7   4        6.98        6.17      1.20 o 
   5   7   4        7.36        7.68      1.38 o 
  -6   8   4        0.41       -0.88      0.94 o 
  -5   8   4       11.63       10.70      1.51 o 
  -4   8   4      137.04      130.94      5.16 o 
  -3   8   4        1.55        1.76      0.94 o 
  -2   8   4       64.23       76.77      5.13 o 
  -1   8   4        0.32        0.50      0.66 o 
   0   8   4        5.88        5.20      0.76 o 
   1   8   4       56.28       50.37      1.94 o 
   2   8   4      173.89      185.91      4.76 o 
   3   8   4        3.79        4.22      1.07 o 
   4   8   4        3.77        4.72      1.20 o 
   5   8   4        6.91        9.13      1.51 o 
  -5   9   4        0.00       -0.94      0.94 o 
  -4   9   4        0.29        0.19      0.88 o 
  -3   9   4       12.30       10.20      1.51 o 
  -2   9   4       11.49        9.38      0.93 o 
  -1   9   4       41.18       36.17      1.67 o 
   0   9   4        6.30        4.05      0.75 o 
   1   9   4      270.55      260.16      7.21 o 
   2   9   4      119.82      118.10      4.97 o 
   3   9   4        0.01       -0.76      0.76 o 
   4   9   4        4.72        5.79      1.32 o 
  -5  10   4        0.00       -0.94      0.94 o 
  -4  10   4        0.28       -0.94      0.94 o 
  -3  10   4        3.04        3.27      1.20 o 
  -2  10   4        9.29        8.14      0.98 o 
  -1  10   4       71.33       71.72      3.43 o 
   0  10   4       38.08       39.71      3.62 o 
   1  10   4        3.98        2.35      0.75 o 
   2  10   4        8.34        7.62      1.38 o 
   3  10   4        4.73        4.78      1.26 o 
   4  10   4        0.57        0.38      1.01 o 
  -5  11   4        0.29        1.83      1.26 o 
  -4  11   4        0.11        0.31      1.07 o 
  -3  11   4        0.63        0.76      1.07 o 
  -2  11   4       50.28       50.24      2.20 o 
  -1  11   4       17.13       16.84      1.38 o 
   0  11   4        7.12        6.36      1.00 o 
   1  11   4       29.33       34.01      1.78 o 
   2  11   4        7.19        6.92      1.45 o 
   3  11   4        5.86        5.29      1.38 o 
   4  11   4        9.54       14.29      2.01 o 
  -4  12   4        0.13       -0.13      1.20 o 
  -3  12   4        0.07       -1.07      1.07 o 
  -2  12   4        0.14       -0.94      0.94 o 
  -1  12   4        1.86        1.41      0.71 o 
   0  12   4        4.81        3.86      0.93 o 
   1  12   4        0.51        0.38      1.07 o 
   2  12   4        4.84        4.91      1.38 o 
   3  12   4       16.09       15.30      2.08 o 
  -4  13   4        0.01       -0.38      1.20 o 
  -3  13   4        0.13       -1.01      1.13 o 
  -2  13   4        1.28        0.57      1.32 o 
  -1  13   4        0.06       -0.14      0.73 o 
   0  13   4        3.86        3.68      1.00 o 
   1  13   4        1.80        1.89      1.20 o 
   2  13   4        6.72        6.30      1.57 o 
  -3  14   4        0.02        1.01      1.26 o 
  -2  14   4        0.43       -0.38      1.32 o 
  -1  14   4        1.04        1.32      1.32 o 
   0  14   4        0.84        0.94      1.29 o 
   1  14   4        0.01        0.50      1.07 o 
  -1  15   4        0.11        0.06      1.26 o 
   0  15   4        0.14        0.50      1.20 o 
  -1 -15   5        2.68        2.77      1.32 o 
   0 -15   5       17.21       16.87      2.27 o 
   1 -15   5        2.78        1.89      1.51 o 
   2 -15   5        0.42        0.82      1.38 o 
  -2 -14   5        0.01       -0.69      0.94 o 
  -1 -14   5       15.20       16.49      2.20 o 
   0 -14   5       12.56       14.84      1.47 o 
   1 -14   5       10.93       11.93      1.38 o 
   2 -14   5        5.75        5.60      1.70 o 
   3 -14   5        0.38       -0.25      1.38 o 
  -3 -13   5        0.23        0.06      1.01 o 
  -2 -13   5        3.59        4.97      1.38 o 
  -1 -13   5        2.69        2.83      1.32 o 
   0 -13   5       28.46       32.32      3.43 o 
   1 -13   5        0.02        0.94      1.04 o 
   2 -13   5        0.65        0.25      1.26 o 
   3 -13   5        6.92        6.80      1.64 o 
   4 -13   5        0.62        1.01      1.26 o 
  -4 -12   5        1.98        0.82      1.20 o 
  -3 -12   5        8.45        7.68      1.45 o 
  -2 -12   5        6.32        5.85      1.38 o 
  -1 -12   5      101.21      113.15      3.60 o 
   0 -12   5       14.33       15.94      1.36 o 
   1 -12   5       82.57       79.38      4.19 o 
   2 -12   5        5.03        3.84      1.32 o 
   3 -12   5        1.01        0.63      1.07 o 
   4 -12   5        2.08        1.20      1.26 o 
  -4 -11   5       17.10       21.72      2.20 o 
  -3 -11   5       38.21       36.64      2.52 o 
  -2 -11   5       23.45       30.22      2.33 o 
  -1 -11   5      104.80      102.87      3.20 o 
   0 -11   5        2.56        2.71      0.75 o 
   1 -11   5       29.60       31.58      2.27 o 
   2 -11   5       28.13       31.38      1.76 o 
   3 -11   5        0.04        1.01      1.07 o 
   4 -11   5        6.47        6.36      1.45 o 
   5 -11   5        0.52       -0.57      1.20 o 
  -5 -10   5        2.41        5.35      1.89 o 
  -4 -10   5       24.78       25.40      1.64 o 
  -3 -10   5        5.40        4.20      0.82 o 
  -2 -10   5       17.00       18.76      1.89 o 
  -1 -10   5        0.90        2.16      0.71 o 
   0 -10   5       18.31       21.25      1.36 o 
   1 -10   5       65.60       65.17      2.34 o 
   2 -10   5       14.52       14.45      1.51 o 
   3 -10   5        3.18        0.31      0.88 o 
   4 -10   5        0.12        0.06      0.94 o 
   5 -10   5        0.00       -1.07      1.07 o 
  -5  -9   5       27.11       30.35      1.86 o 
  -4  -9   5        1.80        1.48      0.74 o 
  -3  -9   5       21.38       22.67      1.35 o 
  -2  -9   5       41.90       39.48      1.73 o 
  -1  -9   5       31.11       31.19      1.47 o 
   0  -9   5       25.45       26.75      1.38 o 
   1  -9   5       40.02       47.84      1.85 o 
   2  -9   5       22.57       22.98      1.10 o 
   3  -9   5       25.72       28.39      2.20 o 
   4  -9   5       45.16       41.99      2.71 o 
   5  -9   5        3.01        2.71      1.13 o 
  -5  -8   5        4.14        6.69      1.02 o 
  -4  -8   5       13.51       12.27      1.13 o 
  -3  -8   5       13.85       10.53      0.99 o 
  -2  -8   5      192.78      196.94      4.85 o 
  -1  -8   5       63.96       60.35      3.21 o 
   0  -8   5       75.95       78.44      2.45 o 
   1  -8   5       97.62       99.90      3.87 o 
   2  -8   5        4.02        3.37      0.64 o 
   3  -8   5        0.87       -0.06      0.82 o 
   4  -8   5        5.79        7.19      1.38 o 
   5  -8   5        0.07       -0.25      0.88 o 
  -6  -7   5        0.40        0.88      0.94 o 
  -5  -7   5       53.73       63.49      2.43 o 
  -4  -7   5        0.27       -0.34      0.57 o 
  -3  -7   5      227.20      226.28      5.56 o 
  -2  -7   5      307.18      296.63      9.57 o 
  -1  -7   5       75.46       79.22      2.34 o 
   0  -7   5      594.86      627.56     13.58 o 
   1  -7   5        8.07        9.65      0.98 o 
   2  -7   5       15.48       18.20      0.79 o 
   3  -7   5        5.38        5.14      0.73 o 
   4  -7   5        0.00        0.21      0.56 o 
   5  -7   5        0.89        1.08      0.75 o 
   6  -7   5        0.26       -0.15      1.01 o 
  -6  -6   5       59.50       81.59      3.53 o 
  -5  -6   5        3.09        4.41      1.23 o 
  -4  -6   5        3.21        3.06      0.71 o 
  -3  -6   5      513.40      493.36     10.99 o 
  -2  -6   5        0.06        0.22      0.31 o 
  -1  -6   5       68.98       67.38      2.08 o 
   0  -6   5       29.54       22.79      1.18 o 
   1  -6   5        4.56        5.66      0.65 o 
   2  -6   5       14.88       12.34      0.69 o 
   3  -6   5        3.63        3.18      0.63 o 
   4  -6   5        0.30        1.36      0.62 o 
   5  -6   5        4.94        6.33      0.94 o 
   6  -6   5        1.19        1.65      0.98 o 
  -6  -5   5        8.14        9.38      1.13 o 
  -5  -5   5        5.51        6.77      1.07 o 
  -4  -5   5      352.76      359.63      9.60 o 
  -3  -5   5       97.36       96.26      2.07 o 
  -2  -5   5        0.14        0.20      0.26 o 
  -1  -5   5       17.11       13.79      1.73 o 
   0  -5   5      675.64      725.53     15.40 o 
   1  -5   5        0.06        0.36      0.36 o 
   2  -5   5       28.71       26.05      1.18 o 
   3  -5   5       47.65       51.40      2.66 o 
   4  -5   5       25.90       27.93      1.47 o 
   5  -5   5       11.04       10.62      1.10 o 
   6  -5   5       14.37       16.17      1.43 o 
  -6  -4   5        3.94        4.28      0.82 o 
  -5  -4   5       35.82       43.69      2.14 o 
  -4  -4   5        7.43        7.87      1.07 o 
  -3  -4   5      570.63      578.41      9.99 o 
  -2  -4   5       22.91       26.68      1.07 o 
  -1  -4   5      562.52      594.52     10.31 o 
   0  -4   5      185.69      206.86      4.79 o 
   1  -4   5      109.95      148.25      3.60 o 
   2  -4   5      127.82      126.07      2.62 o 
   3  -4   5        3.67        4.89      0.64 o 
   4  -4   5        0.02       -0.20      0.66 o 
   5  -4   5       31.35       34.13      1.74 o 
   6  -4   5        3.51        4.71      1.01 o 
  -6  -3   5        0.01        0.63      0.57 o 
  -5  -3   5        7.32        6.61      0.82 o 
  -4  -3   5     1460.84     1539.59     38.31 o 
  -3  -3   5      371.16      369.37      6.44 o 
  -2  -3   5       19.52       18.72      0.87 o 
  -1  -3   5      537.79      668.32     11.52 o 
   0  -3   5       11.31       12.41      1.38 o 
   1  -3   5      142.25      147.04      2.51 o 
   2  -3   5      186.10      208.85      3.97 o 
   3  -3   5       22.82       28.45      0.93 o 
   4  -3   5        0.28        0.16      0.56 o 
   5  -3   5        0.77        0.37      0.72 o 
   6  -3   5        2.47        1.24      0.79 o 
  -6  -2   5        0.56        1.01      0.50 o 
  -5  -2   5       90.34       95.88      3.40 o 
  -4  -2   5       70.91       74.40      2.96 o 
  -3  -2   5       37.56       36.71      2.36 o 
  -2  -2   5      716.89      805.27     16.83 o 
  -1  -2   5       19.22       18.04      0.68 o 
   0  -2   5      494.69      529.04     11.26 o 
   1  -2   5     1015.80     1093.21     18.60 o 
   2  -2   5      425.25      419.46      7.43 o 
   3  -2   5        0.42        0.57      0.31 o 
   4  -2   5        3.70        2.20      0.82 o 
   5  -2   5       36.48       40.88      2.71 o 
   6  -2   5        5.61        6.19      0.98 o 
  -6  -1   5       12.63        9.95      0.88 o 
  -5  -1   5        3.34        2.14      0.63 o 
  -4  -1   5      200.31      193.32     12.18 o 
  -3  -1   5      392.34      391.48      9.32 o 
  -2  -1   5      138.23      147.65      2.79 o 
  -1  -1   5      436.36      441.40      7.69 o 
   0  -1   5       54.85       64.63      3.12 o 
   1  -1   5        9.90        8.46      0.53 o 
   2  -1   5      643.85      694.93     13.13 o 
   3  -1   5        5.64        6.96      0.48 o 
   4  -1   5       33.86       36.58      2.08 o 
   5  -1   5       33.44       37.64      1.77 o 
   6  -1   5        0.54        1.25      0.85 o 
  -6   0   5       14.72       15.17      0.94 o 
  -5   0   5      111.71      101.04      3.46 o 
  -4   0   5       11.74       10.64      0.76 o 
  -3   0   5       90.18       76.62      1.98 o 
  -2   0   5     2267.38     2645.68     59.05 o 
  -1   0   5      924.36      927.80     15.99 o 
   0   0   5      280.92      268.94      5.94 o 
   1   0   5     1850.73     2019.42     33.97 o 
   2   0   5        0.72       -0.15      0.29 o 
   3   0   5       14.75       16.72      0.72 o 
   4   0   5      118.16      122.26      4.53 o 
   5   0   5        1.08        1.18      0.69 o 
   6   0   5        0.09        0.44      1.04 o 
  -6   1   5       16.16       17.63      1.07 o 
  -5   1   5       75.59       80.52      2.90 o 
  -4   1   5       11.45       10.95      0.98 o 
  -3   1   5      255.92      288.07      8.85 o 
  -2   1   5       54.98       81.81      3.78 o 
  -1   1   5        1.27        0.58      0.43 o 
   0   1   5       41.95       55.56      1.60 o 
   1   1   5      100.09       89.22      1.93 o 
   2   1   5      347.88      391.70      8.53 o 
   3   1   5      111.10      116.06      3.26 o 
   4   1   5        4.34        4.34      0.94 o 
   5   1   5        1.90        2.46      0.88 o 
   6   1   5        0.00       -0.66      0.66 o 
  -6   2   5       13.59       15.42      1.13 o 
  -5   2   5       33.04       29.40      1.51 o 
  -4   2   5       31.02       31.24      1.13 o 
  -3   2   5       81.51       92.05      2.62 o 
  -2   2   5      335.27      380.14      8.24 o 
  -1   2   5      376.43      385.59      6.82 o 
   0   2   5       38.92       29.33      1.13 o 
   1   2   5      604.20      756.11     13.04 o 
   2   2   5       27.04       25.40      0.89 o 
   3   2   5       13.80       12.82      1.09 o 
   4   2   5      167.82      170.79      5.98 o 
   5   2   5        0.95        1.20      0.76 o 
   6   2   5        5.24        6.57      1.04 o 
  -6   3   5        5.39        5.48      0.82 o 
  -5   3   5        4.47        5.04      0.82 o 
  -4   3   5      144.22      149.64      7.81 o 
  -3   3   5       32.50       36.79      1.00 o 
  -2   3   5       35.17       31.68      1.84 o 
  -1   3   5      392.86      450.98      7.96 o 
   0   3   5     1498.97     1733.72     35.92 o 
   1   3   5      146.07      184.97      4.38 o 
   2   3   5       31.55       36.10      1.10 o 
   3   3   5      609.97      624.56     13.69 o 
   4   3   5       33.55       35.95      2.20 o 
   5   3   5        0.91        0.94      0.82 o 
   6   3   5        3.49        4.44      1.42 o 
  -6   4   5        1.04        1.38      0.69 o 
  -5   4   5       41.71       43.88      2.14 o 
  -4   4   5        4.87        6.86      0.94 o 
  -3   4   5       50.10       53.30      1.60 o 
  -2   4   5       28.82       33.51      1.13 o 
  -1   4   5        8.00       11.20      0.78 o 
   0   4   5      219.95      208.93      4.92 o 
   1   4   5      174.73      208.25      4.92 o 
   2   4   5      127.22      123.20      3.34 o 
   3   4   5       73.11       71.96      3.21 o 
   4   4   5       31.87       31.98      2.08 o 
   5   4   5        0.31        0.38      0.82 o 
   6   4   5        4.01        4.29      2.14 o 
  -6   5   5        0.00        0.25      0.69 o 
  -5   5   5        0.10        0.00      0.69 o 
  -4   5   5       11.62        9.57      1.20 o 
  -3   5   5      200.76      197.96      3.81 o 
  -2   5   5       15.17       17.44      0.81 o 
  -1   5   5        2.91        5.32      0.64 o 
   0   5   5      323.07      363.71      8.12 o 
   1   5   5       24.08       30.22      1.33 o 
   2   5   5        8.33        6.49      0.73 o 
   3   5   5      211.81      219.46      7.62 o 
   4   5   5        2.51        3.15      1.01 o 
   5   5   5        0.02       -0.38      0.82 o 
  -6   6   5        0.41       -0.13      0.82 o 
  -5   6   5        9.47        7.68      1.20 o 
  -4   6   5       19.81       19.52      1.64 o 
  -3   6   5        1.11       -0.04      0.72 o 
  -2   6   5       96.49       88.78      2.54 o 
  -1   6   5      131.72      159.17      4.03 o 
   0   6   5      143.68      147.91      3.81 o 
   1   6   5        1.42        1.65      0.54 o 
   2   6   5      641.04      638.78     13.87 o 
   3   6   5      144.95      146.68      5.60 o 
   4   6   5       12.47        9.95      1.38 o 
   5   6   5        7.33        6.61      1.26 o 
  -6   7   5        0.15        0.06      0.88 o 
  -5   7   5        0.18        0.00      0.82 o 
  -4   7   5       25.69       27.01      2.08 o 
  -3   7   5      343.94      340.96     11.14 o 
  -2   7   5      140.81      144.04      3.78 o 
  -1   7   5      138.11      129.82      4.22 o 
   0   7   5        1.85        0.85      0.49 o 
   1   7   5      133.03      132.18      3.60 o 
   2   7   5      213.87      205.11      5.12 o 
   3   7   5       31.28       36.83      2.39 o 
   4   7   5        5.33        7.30      1.26 o 
   5   7   5        1.49        2.39      1.13 o 
  -6   8   5        0.05       -0.31      0.94 o 
  -5   8   5        3.09        2.33      1.01 o 
  -4   8   5        2.73        2.90      1.07 o 
  -3   8   5        0.65        1.51      0.94 o 
  -2   8   5       24.36       25.71      1.40 o 
  -1   8   5       37.09       35.13      1.56 o 
   0   8   5       13.28       12.16      1.00 o 
   1   8   5       30.13       32.03      1.60 o 
   2   8   5      165.53      164.65      4.40 o 
   3   8   5       17.32       14.61      1.70 o 
   4   8   5        3.17        3.78      1.13 o 
   5   8   5        4.76        5.79      1.38 o 
  -5   9   5        0.23       -0.88      0.88 o 
  -4   9   5        6.14        6.42      1.32 o 
  -3   9   5        2.11        1.20      1.01 o 
  -2   9   5       31.40       29.96      1.95 o 
  -1   9   5        1.69        2.84      0.79 o 
   0   9   5        0.55        1.20      0.62 o 
   1   9   5       54.51       52.25      2.11 o 
   2   9   5       40.65       41.30      2.77 o 
   3   9   5       21.71       20.71      2.08 o 
   4   9   5       15.59       17.69      2.01 o 
  -5  10   5        0.93       -0.63      1.01 o 
  -4  10   5        1.28        2.27      1.20 o 
  -3  10   5        0.01       -0.76      0.82 o 
  -2  10   5       39.22       36.40      1.83 o 
  -1  10   5       93.53       86.26      4.15 o 
   0  10   5       92.27       90.60      2.98 o 
   1  10   5       94.27      107.26      3.36 o 
   2  10   5       11.86       10.51      1.57 o 
   3  10   5        3.59        4.53      1.26 o 
   4  10   5        9.12        7.37      1.51 o 
  -5  11   5        0.31       -1.07      1.07 o 
  -4  11   5        1.49        2.33      1.32 o 
  -3  11   5       18.59       18.13      2.08 o 
  -2  11   5       34.61       38.53      2.64 o 
  -1  11   5        3.66        5.67      0.96 o 
   0  11   5       52.86       56.92      2.36 o 
   1  11   5        2.64        3.13      0.84 o 
   2  11   5        0.05        0.25      0.88 o 
   3  11   5        8.82        9.07      1.64 o 
  -4  12   5        0.34       -0.06      1.07 o 
  -3  12   5       12.48       11.71      1.83 o 
  -2  12   5        1.33        0.31      1.13 o 
  -1  12   5        0.02       -0.10      0.75 o 
   0  12   5        7.42        8.40      1.18 o 
   1  12   5        0.61        0.00      1.01 o 
   2  12   5        4.09        5.16      1.38 o 
   3  12   5        4.97        5.35      1.51 o 
  -3  13   5        1.19        2.58      1.45 o 
  -2  13   5        0.17       -1.20      1.20 o 
  -1  13   5        2.27        1.93      0.92 o 
   0  13   5        1.13        0.62      0.79 o 
   1  13   5        0.97       -0.19      1.13 o 
   2  13   5        0.74       -0.69      1.01 o 
  -2  14   5        0.43       -1.26      1.26 o 
  -1  14   5       14.54       14.04      2.20 o 
   0  14   5       18.00       19.52      2.46 o 
   1  14   5        0.91        1.20      1.20 o 
  -1 -15   6        2.61        3.27      1.32 o 
   0 -15   6        2.88        0.57      1.26 o 
   1 -15   6        1.32        1.51      1.45 o 
  -2 -14   6        0.17       -0.19      1.07 o 
  -1 -14   6        0.94        0.44      1.13 o 
   0 -14   6        0.34        0.48      0.81 o 
   1 -14   6        0.56        1.00      0.86 o 
   2 -14   6        0.00        0.38      1.38 o 
   3 -14   6        1.48        1.07      1.45 o 
  -3 -13   6        5.87        8.37      1.64 o 
  -2 -13   6        0.08       -0.76      0.88 o 
  -1 -13   6        8.54       11.39      1.70 o 
   0 -13   6       13.79       14.74      1.42 o 
   1 -13   6       34.87       38.33      2.03 o 
   2 -13   6       72.12       76.62      4.22 o 
   3 -13   6       10.30       10.64      1.89 o 
  -4 -12   6       28.59       32.67      2.64 o 
  -3 -12   6        0.52        0.31      0.94 o 
  -2 -12   6        3.81        4.03      1.20 o 
  -1 -12   6       21.64       24.17      2.33 o 
   0 -12   6        0.10        0.09      0.94 o 
   1 -12   6        2.99        2.55      0.82 o 
   2 -12   6        4.81        3.53      1.38 o 
   3 -12   6        1.05        1.70      1.32 o 
   4 -12   6        2.46        2.96      1.26 o 
  -4 -11   6        5.80        5.35      1.38 o 
  -3 -11   6       14.39       17.00      1.95 o 
  -2 -11   6       47.59       45.45      2.77 o 
  -1 -11   6       65.42       59.36      2.74 o 
   0 -11   6       10.34        9.41      1.54 o 
   1 -11   6        1.87        1.72      0.79 o 
   2 -11   6        5.12        4.42      0.86 o 
   3 -11   6        0.87        0.25      1.13 o 
   4 -11   6        0.01       -1.07      1.07 o 
  -5 -10   6        0.31        0.25      1.01 o 
  -4 -10   6       22.21       21.28      2.14 o 
  -3 -10   6        2.44        2.27      1.01 o 
  -2 -10   6        0.37        0.69      0.88 o 
  -1 -10   6       16.38       18.83      1.31 o 
   0 -10   6        1.70        2.20      0.67 o 
   1 -10   6       46.34       47.94      1.98 o 
   2 -10   6       10.31        8.90      1.00 o 
   3 -10   6        4.20        4.85      1.32 o 
   4 -10   6        6.78        6.55      1.38 o 
   5 -10   6        0.23       -0.57      1.01 o 
  -5  -9   6       37.57       45.20      2.83 o 
  -4  -9   6        6.66        7.68      1.32 o 
  -3  -9   6        5.45        4.03      1.13 o 
  -2  -9   6      246.03      232.24      8.18 o 
  -1  -9   6       81.07       78.16      2.54 o 
   0  -9   6        0.48        0.90      0.56 o 
   1  -9   6       15.88       18.99      1.29 o 
   2  -9   6        4.85        5.07      0.77 o 
   3  -9   6        1.75        3.15      1.13 o 
   4  -9   6        1.24        0.50      1.01 o 
   5  -9   6        0.27       -0.44      1.01 o 
  -5  -8   6       28.99       38.72      2.52 o 
  -4  -8   6       20.87       20.96      1.83 o 
  -3  -8   6       60.31       58.99      2.96 o 
  -2  -8   6      142.90      134.04      3.58 o 
  -1  -8   6        5.64        6.10      0.73 o 
   0  -8   6       35.44       32.17      1.51 o 
   1  -8   6        0.67        0.70      0.47 o 
   2  -8   6       45.18       48.13      1.89 o 
   3  -8   6        5.80        5.40      1.70 o 
   4  -8   6        6.94        4.66      1.20 o 
   5  -8   6        0.05        0.94      1.07 o 
  -5  -7   6       22.52       29.08      2.08 o 
  -4  -7   6        0.25        0.31      0.76 o 
  -3  -7   6       41.48       39.35      2.27 o 
  -2  -7   6       76.23       72.79      2.27 o 
  -1  -7   6        3.53        3.52      0.60 o 
   0  -7   6        0.16        0.16      0.63 o 
   1  -7   6        1.50        1.86      0.58 o 
   2  -7   6        2.15        1.74      0.39 o 
   3  -7   6       13.06       13.12      1.83 o 
   4  -7   6        1.71        1.58      0.69 o 
   5  -7   6        3.10        3.15      0.84 o 
  -6  -6   6        6.33        6.77      0.85 o 
  -5  -6   6       23.31       27.70      1.95 o 
  -4  -6   6       17.65       18.00      1.57 o 
  -3  -6   6      334.84      320.94     10.39 o 
  -2  -6   6      211.32      203.30      4.85 o 
  -1  -6   6      169.61      159.96      3.98 o 
   0  -6   6       25.46       22.69      0.70 o 
   1  -6   6        5.52        6.23      0.69 o 
   2  -6   6       23.68       24.81      1.25 o 
   3  -6   6       43.53       49.98      5.29 o 
   4  -6   6        1.70        0.93      0.66 o 
   5  -6   6        0.36       -0.26      0.70 o 
   6  -6   6        5.43        6.84      1.15 o 
  -6  -5   6       13.75       18.19      1.51 o 
  -5  -5   6        1.76        1.45      0.76 o 
  -4  -5   6       97.58      107.08      4.09 o 
  -3  -5   6      526.94      536.87     10.22 o 
  -2  -5   6       22.96       24.20      0.91 o 
  -1  -5   6       56.14       68.79      2.05 o 
   0  -5   6      214.36      250.19      5.79 o 
   1  -5   6       94.96       94.58      2.63 o 
   2  -5   6      230.81      234.72      5.54 o 
   3  -5   6      172.00      183.89      4.54 o 
   4  -5   6       11.79       17.69      1.25 o 
   5  -5   6        3.18        4.62      0.91 o 
   6  -5   6        0.67        0.48      0.81 o 
  -6  -4   6        1.26        1.83      0.76 o 
  -5  -4   6        0.12        0.38      0.63 o 
  -4  -4   6       69.31       68.40      2.09 o 
  -3  -4   6      222.82      213.12      4.00 o 
  -2  -4   6       48.16       50.54      1.85 o 
  -1  -4   6      137.50      163.53      3.94 o 
   0  -4   6        0.68       -0.06      0.38 o 
   1  -4   6       16.51       18.09      0.96 o 
   2  -4   6      134.75      142.52      3.63 o 
   3  -4   6       34.83       32.60      1.14 o 
   4  -4   6        1.98        2.12      0.91 o 
   5  -4   6        0.02       -1.01      1.01 o 
   6  -4   6        1.77        1.90      0.86 o 
  -6  -3   6        1.80        2.20      0.69 o 
  -5  -3   6       64.61       68.12      2.77 o 
  -4  -3   6        1.50        1.95      0.69 o 
  -3  -3   6      153.92      146.45      2.83 o 
  -2  -3   6      106.02      104.06      3.06 o 
  -1  -3   6       18.58       16.19      0.75 o 
   0  -3   6       30.68       35.16      1.29 o 
   1  -3   6      132.30      113.73      2.96 o 
   2  -3   6     1225.47     1334.26     22.73 o 
   3  -3   6      231.26      275.14      6.39 o 
   4  -3   6        0.62       -0.69      0.69 o 
   5  -3   6       23.05       30.08      1.75 o 
   6  -3   6        4.12        6.11      1.05 o 
  -6  -2   6        3.32        4.53      0.76 o 
  -5  -2   6        0.00       -0.57      0.57 o 
  -4  -2   6      102.88      103.12      3.71 o 
  -3  -2   6       13.83       14.20      0.61 o 
  -2  -2   6      125.18      138.24      7.52 o 
  -1  -2   6      755.80      936.47     16.02 o 
   0  -2   6      261.67      283.05      7.84 o 
   1  -2   6       31.65       42.47      1.47 o 
   2  -2   6      182.78      220.01      5.04 o 
   3  -2   6       35.19       37.14      1.47 o 
   4  -2   6       40.64       38.72      2.33 o 
   5  -2   6       49.97       58.58      2.34 o 
   6  -2   6        0.00        1.16      0.80 o 
  -6  -1   6        0.68        0.19      0.57 o 
  -5  -1   6      163.99      163.11      5.41 o 
  -4  -1   6       22.72       25.61      1.05 o 
  -3  -1   6        2.13        1.41      0.35 o 
  -2  -1   6      370.91      393.64     16.21 o 
  -1  -1   6      124.71      121.17      2.44 o 
   0  -1   6      148.33      167.11      3.94 o 
   1  -1   6      310.49      342.50      7.55 o 
   2  -1   6      110.47      134.48      2.74 o 
   3  -1   6        0.89        0.51      0.34 o 
   4  -1   6       39.22       35.25      2.20 o 
   5  -1   6        6.64        7.89      1.01 o 
   6  -1   6        1.08        2.54      0.87 o 
  -6   0   6       17.65       17.25      1.20 o 
  -5   0   6      127.19      132.77      4.53 o 
  -4   0   6        0.00        0.13      0.41 o 
  -3   0   6      209.77      232.31      4.20 o 
  -2   0   6       20.23       19.70      1.42 o 
  -1   0   6       24.01       26.06      1.20 o 
   0   0   6       62.17       77.09      2.14 o 
   1   0   6       77.38      101.62      2.83 o 
   2   0   6      155.79      186.31      6.86 o 
   3   0   6        1.00        0.59      0.35 o 
   4   0   6      140.71      150.15      5.54 o 
   5   0   6       45.82       57.79      2.90 o 
   6   0   6        0.02       -0.01      0.72 o 
  -6   1   6       24.34       22.79      1.38 o 
  -5   1   6        0.70        0.19      0.57 o 
  -4   1   6        7.35        4.93      0.53 o 
  -3   1   6        1.11        0.15      0.27 o 
  -2   1   6      238.26      237.00      7.71 o 
  -1   1   6      101.92       95.50      2.88 o 
   0   1   6       14.85       17.06      0.89 o 
   1   1   6      393.66      475.14     10.31 o 
   2   1   6       20.94       21.10      0.86 o 
   3   1   6       78.25       71.21      2.89 o 
   4   1   6      151.35      153.10      5.60 o 
   5   1   6        0.13        0.31      0.88 o 
   6   1   6        0.55        1.30      0.82 o 
  -6   2   6       12.27       12.59      1.13 o 
  -5   2   6       19.86       21.85      1.45 o 
  -4   2   6        3.30        1.57      0.69 o 
  -3   2   6      334.51      383.09      7.67 o 
  -2   2   6       28.11       22.90      0.81 o 
  -1   2   6        4.78        3.93      0.51 o 
   0   2   6       75.82       87.97      2.43 o 
   1   2   6       55.73       69.56      2.07 o 
   2   2   6        0.55        1.56      0.37 o 
   3   2   6      256.16       90.09      3.40 o 
   4   2   6        0.52        1.07      0.82 o 
   5   2   6        0.72        0.82      0.82 o 
   6   2   6        0.22       -0.20      0.76 o 
  -6   3   6       81.85       83.04      3.27 o 
  -5   3   6       28.10       25.12      1.64 o 
  -4   3   6       56.18       59.55      2.58 o 
  -3   3   6      190.50      195.73      4.30 o 
  -2   3   6       31.73       34.12      1.48 o 
  -1   3   6       32.74       41.20      1.45 o 
   0   3   6       58.61       40.98      1.47 o 
   1   3   6       89.63       90.82      2.74 o 
   2   3   6      154.77      158.56      3.94 o 
   3   3   6        0.08        0.19      0.88 o 
   4   3   6       34.60       34.88      2.20 o 
   5   3   6        0.39       -0.25      0.88 o 
  -6   4   6       19.53       23.80      1.70 o 
  -5   4   6       13.19       10.89      1.20 o 
  -4   4   6       47.56       49.17      2.39 o 
  -3   4   6       12.75        9.97      0.90 o 
  -2   4   6      100.30      118.15      2.51 o 
  -1   4   6      155.42      171.21      4.16 o 
   0   4   6      182.77      175.94      4.32 o 
   1   4   6       74.02       87.48      2.68 o 
   2   4   6       17.18       15.18      1.23 o 
   3   4   6      210.23      217.07      7.62 o 
   4   4   6        0.10        1.07      0.88 o 
   5   4   6        2.10        3.46      1.07 o 
  -6   5   6        2.07        0.63      0.82 o 
  -5   5   6        3.15        2.20      0.82 o 
  -4   5   6        2.26        2.71      0.88 o 
  -3   5   6        0.62       -0.03      0.23 o 
  -2   5   6       44.76       34.65      1.42 o 
  -1   5   6       12.88       11.84      0.87 o 
   0   5   6       93.46      101.82      2.87 o 
   1   5   6       15.17       13.60      0.98 o 
   2   5   6      302.96      294.57     12.59 o 
   3   5   6        0.29       -0.82      0.82 o 
   4   5   6        6.59        7.24      1.32 o 
   5   5   6       16.96       17.25      1.83 o 
  -6   6   6        6.72        6.74      1.13 o 
  -5   6   6        3.25        3.21      0.94 o 
  -4   6   6      137.92      136.04      5.16 o 
  -3   6   6      196.49      194.65      6.86 o 
  -2   6   6      105.76      105.46      2.94 o 
  -1   6   6       43.16       58.85      3.46 o 
   0   6   6        2.76        2.92      0.60 o 
   1   6   6        8.66        7.61      0.80 o 
   2   6   6       34.53       30.38      2.36 o 
   3   6   6        8.73        9.38      1.45 o 
   4   6   6       17.02       19.08      1.89 o 
   5   6   6        0.66        1.01      0.94 o 
  -6   7   6        0.00        0.50      0.88 o 
  -5   7   6        1.24        3.02      1.01 o 
  -4   7   6        9.45        8.25      1.32 o 
  -3   7   6       19.71       19.96      1.70 o 
  -2   7   6       13.72       13.88      1.45 o 
  -1   7   6       23.19       24.34      1.29 o 
   0   7   6       10.84       10.83      0.98 o 
   1   7   6       62.31       60.75      2.22 o 
   2   7   6       32.15       29.40      1.58 o 
   3   7   6       76.49       82.85      3.90 o 
   4   7   6        0.10        0.31      0.94 o 
   5   7   6        8.92        9.13      1.57 o 
  -5   8   6        8.69        8.50      1.38 o 
  -4   8   6        0.59        0.44      0.88 o 
  -3   8   6        0.41       -0.25      0.82 o 
  -2   8   6        1.89        1.19      0.62 o 
  -1   8   6       53.41       51.78      2.03 o 
   0   8   6        7.36        5.86      0.85 o 
   1   8   6       47.89       49.71      2.09 o 
   2   8   6       27.23       33.05      2.39 o 
   3   8   6        0.50        1.70      0.94 o 
   4   8   6       29.89       29.71      2.46 o 
  -5   9   6        0.11       -0.57      1.01 o 
  -4   9   6        4.46        3.21      1.13 o 
  -3   9   6        1.51        2.14      1.01 o 
  -2   9   6       12.32       13.35      1.51 o 
  -1   9   6        0.61       -0.35      0.79 o 
   0   9   6        2.22        0.69      0.62 o 
   1   9   6      120.62      125.34      3.72 o 
   2   9   6       20.52       20.21      2.08 o 
   3   9   6       11.59       13.16      1.76 o 
   4   9   6        0.69        0.31      1.07 o 
  -5  10   6        7.43        8.69      1.64 o 
  -4  10   6        0.03       -0.88      0.88 o 
  -3  10   6       18.17       16.24      1.95 o 
  -2  10   6       30.57       33.81      2.46 o 
  -1  10   6        4.25        3.46      0.80 o 
   0  10   6       19.69       16.05      2.23 o 
   1  10   6       22.48       25.49      2.80 o 
   2  10   6        2.05        2.39      1.13 o 
   3  10   6        0.87        0.63      0.94 o 
  -4  11   6        2.91        4.60      1.38 o 
  -3  11   6        4.91        4.66      1.32 o 
  -2  11   6        5.58        6.48      1.45 o 
  -1  11   6        0.06       -0.36      0.64 o 
   0  11   6        6.74        6.96      1.07 o 
   1  11   6        2.10        1.95      1.20 o 
   2  11   6        0.45        0.88      1.01 o 
   3  11   6        2.55        1.95      1.13 o 
  -4  12   6        0.07       -1.20      1.20 o 
  -3  12   6        4.99        3.40      1.38 o 
  -2  12   6        7.27        7.43      1.57 o 
  -1  12   6        0.40        1.96      0.82 o 
   0  12   6       28.62       28.94      2.17 o 
   1  12   6       22.62       33.18      2.77 o 
   2  12   6        4.45        5.16      1.51 o 
  -3  13   6        9.83        8.12      1.76 o 
  -2  13   6        0.80       -0.13      1.20 o 
  -1  13   6       22.05       23.54      2.58 o 
   0  13   6       54.05       66.11      2.80 o 
   1  13   6        1.88        2.77      1.26 o 
   2  13   6        0.01       -0.19      1.13 o 
  -2  14   6        1.44        1.64      1.57 o 
  -1  14   6       12.87       16.93      2.52 o 
   0  14   6        2.41        4.47      1.57 o 
   0 -15   7        1.64        1.83      1.32 o 
   1 -15   7        5.46        5.98      1.70 o 
  -2 -14   7        0.35        0.00      1.07 o 
  -1 -14   7        3.69        2.27      1.20 o 
   0 -14   7        2.82        2.64      0.99 o 
   1 -14   7        0.44       -0.06      1.32 o 
   2 -14   7       33.25       47.66      3.59 o 
  -3 -13   7        2.15        3.78      1.32 o 
  -2 -13   7        2.38        0.69      1.01 o 
  -1 -13   7        0.67        0.82      1.01 o 
   0 -13   7        1.56        0.17      0.80 o 
   1 -13   7        2.30        0.60      0.80 o 
   2 -13   7        8.58       10.58      1.95 o 
   3 -13   7        0.00       -1.13      1.26 o 
  -3 -12   7        5.36        5.16      1.38 o 
  -2 -12   7        0.79        0.76      1.01 o 
  -1 -12   7       15.53       13.22      1.83 o 
   0 -12   7        5.25        4.99      0.96 o 
   1 -12   7        0.16       -0.47      0.65 o 
   2 -12   7        8.17        6.99      1.64 o 
   3 -12   7        0.02       -0.13      1.26 o 
   4 -12   7        1.11        1.95      1.38 o 
  -4 -11   7        3.99        5.35      1.38 o 
  -3 -11   7        0.62       -0.06      0.94 o 
  -2 -11   7        6.37        5.04      1.20 o 
  -1 -11   7       21.18       19.23      1.95 o 
   0 -11   7       58.68       59.50      4.31 o 
   1 -11   7        0.95        0.84      0.54 o 
   2 -11   7        0.01       -0.94      0.94 o 
   3 -11   7        1.88        1.76      1.13 o 
   4 -11   7        6.32        6.42      1.64 o 
  -4 -10   7       12.98       14.42      1.76 o 
  -3 -10   7        0.95       -0.44      0.76 o 
  -2 -10   7       19.22       24.30      2.14 o 
  -1 -10   7        9.07       10.26      1.05 o 
   0 -10   7        0.77        0.15      0.59 o 
   1 -10   7        7.87        8.23      0.80 o 
   2 -10   7        4.27        4.55      0.89 o 
   3 -10   7        1.12       -0.19      1.01 o 
   4 -10   7        2.75        3.46      1.32 o 
  -5  -9   7        0.74        1.26      1.07 o 
  -4  -9   7        2.71        3.84      1.13 o 
  -3  -9   7       38.21       33.87      2.33 o 
  -2  -9   7        5.42        6.42      1.20 o 
  -1  -9   7        5.84        5.18      0.78 o 
   0  -9   7        9.19        7.24      0.89 o 
   1  -9   7       43.63       42.97      1.48 o 
   2  -9   7        7.21        6.29      0.93 o 
   3  -9   7        0.57        0.50      0.94 o 
   4  -9   7        5.95        5.92      1.38 o 
   5  -9   7        0.18        0.82      1.07 o 
  -5  -8   7        0.69        1.57      1.01 o 
  -4  -8   7        5.29        6.42      1.20 o 
  -3  -8   7        0.79        0.50      0.76 o 
  -2  -8   7        0.57       -0.02      0.56 o 
  -1  -8   7        3.62        3.11      0.64 o 
   0  -8   7       20.09       21.03      1.30 o 
   1  -8   7       19.31       21.68      1.38 o 
   2  -8   7       58.24       59.85      2.20 o 
   3  -8   7        0.22       -0.88      0.88 o 
   4  -8   7        0.41       -0.44      1.01 o 
   5  -8   7        0.03        0.50      1.07 o 
  -5  -7   7        3.01        6.55      1.26 o 
  -4  -7   7        0.05        0.00      0.69 o 
  -3  -7   7       13.73       12.15      1.38 o 
  -2  -7   7        1.57        1.04      0.54 o 
  -1  -7   7       42.46       41.44      2.05 o 
   0  -7   7      241.44      246.10      4.06 o 
   1  -7   7      463.87      467.17     10.46 o 
   2  -7   7       23.19       22.96      0.97 o 
   3  -7   7       17.75       17.40      2.71 o 
   4  -7   7        0.16        1.16      1.04 o 
   5  -7   7        0.03        1.38      1.01 o 
  -6  -6   7        2.30        2.96      1.01 o 
  -5  -6   7        7.60        5.85      1.10 o 
  -4  -6   7        2.96        2.52      0.82 o 
  -3  -6   7        4.19        4.66      1.01 o 
  -2  -6   7        1.38        0.98      0.51 o 
  -1  -6   7        2.83        3.52      0.47 o 
   0  -6   7      210.46      210.18      5.10 o 
   1  -6   7       15.81       12.78      1.26 o 
   2  -6   7       74.14       75.22      3.87 o 
   3  -6   7       38.25       39.92      4.12 o 
   4  -6   7       10.67        7.99      1.64 o 
   5  -6   7        0.51        1.35      0.79 o 
  -6  -5   7        0.01       -0.76      0.76 o 
  -5  -5   7        1.38        2.14      0.82 o 
  -4  -5   7       87.36       86.12      2.51 o 
  -3  -5   7      289.69      271.06      6.32 o 
  -2  -5   7      151.35      153.63      4.69 o 
  -1  -5   7        0.83        0.07      0.38 o 
   0  -5   7        6.44        6.42      0.69 o 
   1  -5   7       26.29       32.08      2.52 o 
   2  -5   7       96.72      110.23      3.07 o 
   3  -5   7       89.79       89.14      3.90 o 
   4  -5   7        0.39       -0.27      1.45 o 
   5  -5   7        0.13       -0.79      0.79 o 
  -6  -4   7        0.01       -0.76      0.76 o 
  -5  -4   7        0.63        0.44      0.76 o 
  -4  -4   7        3.28        3.46      0.88 o 
  -3  -4   7        9.12       10.99      0.75 o 
  -2  -4   7        0.71        1.15      0.35 o 
  -1  -4   7        6.76        7.31      1.45 o 
   0  -4   7      122.79      115.59      3.05 o 
   1  -4   7       22.59       20.01      1.02 o 
   2  -4   7       83.20       87.86      2.56 o 
   3  -4   7      416.00      396.67     12.78 o 
   4  -4   7       17.15       13.60      1.57 o 
   5  -4   7        5.64        4.93      0.94 o 
   6  -4   7        3.85        4.41      1.02 o 
  -6  -3   7        0.54        0.69      0.76 o 
  -5  -3   7        5.84        6.99      1.01 o 
  -4  -3   7      147.39      135.23      4.85 o 
  -3  -3   7       87.89       77.72      1.76 o 
  -2  -3   7        0.14        0.67      0.31 o 
  -1  -3   7       51.23       55.77      1.78 o 
   0  -3   7      190.68      187.87      4.50 o 
   1  -3   7       12.33       15.95      0.98 o 
   2  -3   7      165.85      164.12      4.09 o 
   3  -3   7       33.84       35.45      1.49 o 
   4  -3   7       13.03       12.46      1.45 o 
   5  -3   7        0.49       -0.66      0.72 o 
   6  -3   7        0.09       -0.58      0.76 o 
  -6  -2   7        1.24        1.20      0.69 o 
  -5  -2   7        3.67        2.52      0.76 o 
  -4  -2   7       52.68       51.31      2.33 o 
  -3  -2   7       69.46       75.30      1.69 o 
  -2  -2   7       83.63       97.97      2.13 o 
  -1  -2   7      837.22      928.98     19.54 o 
   0  -2   7      158.68      143.89      3.56 o 
   1  -2   7        0.84        0.53      0.38 o 
   2  -2   7       33.42       36.36      1.89 o 
   3  -2   7       60.79       52.37      1.77 o 
   4  -2   7        9.91        9.88      1.32 o 
   5  -2   7        4.23        3.82      1.13 o 
   6  -2   7        0.63        0.69      0.85 o 
  -6  -1   7        2.46        2.33      0.69 o 
  -5  -1   7       14.98       15.05      1.32 o 
  -4  -1   7        7.49        7.87      1.01 o 
  -3  -1   7        8.71        9.80      0.55 o 
  -2  -1   7       15.07       18.43      0.77 o 
  -1  -1   7        0.50        2.11      0.47 o 
   0  -1   7       22.65       20.42      1.02 o 
   1  -1   7      164.21      179.71      4.34 o 
   2  -1   7       37.57       36.58      1.57 o 
   3  -1   7        8.17        6.76      0.94 o 
   4  -1   7        7.67        6.61      1.20 o 
   5  -1   7        8.48        8.81      1.38 o 
   6  -1   7        1.43        1.06      0.83 o 
  -6   0   7        3.39        1.38      0.69 o 
  -5   0   7       11.83        9.07      1.07 o 
  -4   0   7       49.72       42.87      2.08 o 
  -3   0   7       17.23       20.46      0.77 o 
  -2   0   7       93.99      109.76      2.29 o 
  -1   0   7      204.88      215.47      5.01 o 
   0   0   7       97.71      103.43      3.93 o 
   1   0   7        8.93       11.99      0.85 o 
   2   0   7       61.26       52.50      1.73 o 
   3   0   7        5.10        2.11      0.85 o 
   4   0   7        1.48       -0.25      0.82 o 
   5   0   7        0.44       -0.31      0.82 o 
   6   0   7        0.11       -0.75      0.75 o 
  -6   1   7        5.17        3.15      0.82 o 
  -5   1   7       92.47       82.60      3.27 o 
  -4   1   7       30.03       24.30      1.51 o 
  -3   1   7        1.95        1.89      0.34 o 
  -2   1   7       56.26       68.82      2.42 o 
  -1   1   7       74.18       79.32      2.27 o 
   0   1   7       21.79       14.45      0.91 o 
   1   1   7       16.54       13.83      1.20 o 
   2   1   7       16.65       21.75      1.83 o 
   3   1   7        0.00       -0.63      0.63 o 
   4   1   7       10.89        9.32      1.26 o 
   5   1   7        4.59        4.85      1.13 o 
  -6   2   7       15.88       14.16      1.32 o 
  -5   2   7        0.30        0.25      0.69 o 
  -4   2   7       14.18       11.33      1.20 o 
  -3   2   7       13.49       17.70      0.80 o 
  -2   2   7       36.09       38.99      1.68 o 
  -1   2   7        8.23        7.29      0.67 o 
   0   2   7       16.66       20.33      1.07 o 
   1   2   7      156.01      157.15      3.94 o 
   2   2   7        4.48        4.19      0.64 o 
   3   2   7       51.09       50.99      2.71 o 
   4   2   7        0.31        0.25      0.76 o 
   5   2   7        0.96        1.20      0.94 o 
  -6   3   7       10.79       11.33      1.26 o 
  -5   3   7       15.02       15.05      1.38 o 
  -4   3   7        2.61        1.95      0.76 o 
  -3   3   7        3.97        3.96      0.48 o 
  -2   3   7        3.17        1.77      0.47 o 
  -1   3   7        1.67        2.39      0.51 o 
   0   3   7      207.17      214.86      5.14 o 
   1   3   7      310.01      343.15      7.77 o 
   2   3   7      307.24      322.10      7.39 o 
   3   3   7       24.89       23.86      1.95 o 
   4   3   7        1.07        1.51      0.88 o 
   5   3   7        0.09       -0.76      0.76 o 
  -6   4   7        7.91        8.37      1.20 o 
  -5   4   7        5.50        5.48      1.01 o 
  -4   4   7       18.98       16.62      1.51 o 
  -3   4   7      177.94      177.09      6.23 o 
  -2   4   7       88.93       90.71      2.58 o 
  -1   4   7        1.03        0.85      0.94 o 
   0   4   7      107.28      132.20      3.65 o 
   1   4   7       27.11       31.84      1.42 o 
   2   4   7        0.34       -0.48      0.48 o 
   3   4   7        6.27        5.04      1.20 o 
   4   4   7       12.72       15.42      1.76 o 
   5   4   7        0.03       -0.88      0.94 o 
  -6   5   7       22.75       26.57      1.95 o 
  -5   5   7        1.21        2.64      0.94 o 
  -4   5   7        2.07        0.00      0.82 o 
  -3   5   7       59.52       53.51      2.77 o 
  -2   5   7      204.27      210.15      7.02 o 
  -1   5   7      162.84      178.43      4.47 o 
   0   5   7        1.09        0.50      0.45 o 
   1   5   7       21.05       24.90      2.83 o 
   2   5   7        6.44        5.68      0.84 o 
   3   5   7       63.74       64.53      3.34 o 
   4   5   7        0.39        1.26      1.01 o 
   5   5   7        3.53        5.48      1.32 o 
  -6   6   7        0.48        1.32      0.88 o 
  -5   6   7        0.74        2.14      0.94 o 
  -4   6   7        8.17        7.18      1.26 o 
  -3   6   7        1.72        1.32      0.94 o 
  -2   6   7        7.17        7.25      1.64 o 
  -1   6   7        0.43        0.41      0.51 o 
   0   6   7       71.81       71.10      2.31 o 
   1   6   7       18.47       18.23      1.86 o 
   2   6   7       25.29       23.34      1.47 o 
   3   6   7      100.17      107.34      4.72 o 
   4   6   7       60.15       67.80      3.59 o 
   5   6   7        4.39        5.54      1.32 o 
  -6   7   7        5.80        6.61      1.32 o 
  -5   7   7        2.73        1.26      1.01 o 
  -4   7   7        1.49        1.64      0.94 o 
  -3   7   7       14.67       15.42      1.70 o 
  -2   7   7        0.71        0.19      0.51 o 
  -1   7   7        8.47        9.38      0.93 o 
   0   7   7       10.40       11.24      1.05 o 
   1   7   7       33.25       33.17      1.89 o 
   2   7   7      140.68      138.12      5.60 o 
   3   7   7       54.94       54.01      3.08 o 
   4   7   7        0.02        1.13      1.01 o 
  -5   8   7       14.69       14.35      1.76 o 
  -4   8   7       20.10       20.71      2.01 o 
  -3   8   7        0.43        0.00      0.88 o 
  -2   8   7       50.84       52.58      2.07 o 
  -1   8   7       95.46       98.30      3.09 o 
   0   8   7       47.21       45.30      1.94 o 
   1   8   7       94.95      102.00      3.20 o 
   2   8   7        4.23        6.92      1.45 o 
   3   8   7       23.77       25.06      2.14 o 
   4   8   7        1.94        1.13      1.07 o 
  -5   9   7       14.91       17.75      2.01 o 
  -4   9   7        0.52        1.01      1.01 o 
  -3   9   7       13.98       13.79      1.83 o 
  -2   9   7       37.24       39.98      4.06 o 
  -1   9   7        5.84        6.49      0.96 o 
   0   9   7        1.25        0.66      0.69 o 
   1   9   7       12.58       12.53      1.38 o 
   2   9   7       13.36       10.07      1.57 o 
   3   9   7        5.27        5.79      1.38 o 
   4   9   7        0.03        0.63      1.07 o 
  -5  10   7        0.02        1.07      1.20 o 
  -4  10   7        0.12        0.06      1.01 o 
  -3  10   7        3.10        3.46      1.20 o 
  -2  10   7        7.92        7.81      1.51 o 
  -1  10   7       24.27       25.29      2.08 o 
   0  10   7        0.05       -0.62      0.62 o 
   1  10   7       18.10       16.37      1.40 o 
   2  10   7       13.98       13.35      1.89 o 
   3  10   7        4.16        2.96      1.20 o 
  -4  11   7        2.80        3.02      1.32 o 
  -3  11   7        3.49        3.27      1.26 o 
  -2  11   7        6.44        5.67      1.51 o 
  -1  11   7        0.07        0.94      0.71 o 
   0  11   7       53.11       61.41      2.56 o 
   1  11   7       54.27       66.48      3.90 o 
   2  11   7        0.32       -0.44      1.01 o 
   3  11   7        2.82        1.57      1.13 o 
  -3  12   7        1.73        2.27      1.26 o 
  -2  12   7        0.91       -0.82      1.13 o 
  -1  12   7        7.63       10.75      1.38 o 
   0  12   7       50.43       62.91      2.72 o 
   1  12   7        3.03        1.64      1.26 o 
   2  12   7        3.63        3.78      1.45 o 
  -3  13   7        2.44        4.66      1.57 o 
  -2  13   7        0.04        0.50      1.32 o 
  -1  13   7       12.48       12.91      2.20 o 
   0  13   7        0.00       -0.01      0.89 o 
   1  13   7        0.53        1.57      1.26 o 
  -1 -14   8        4.29        4.03      1.38 o 
   0 -14   8        0.14       -0.31      1.01 o 
   1 -14   8        0.06       -0.76      1.13 o 
   2 -14   8       17.40       21.09      2.64 o 
  -2 -13   8        0.72        1.51      1.07 o 
  -1 -13   8        3.75        3.15      1.32 o 
   0 -13   8        4.40        5.36      1.10 o 
   1 -13   8        1.17        0.03      0.63 o 
   2 -13   8        4.31        4.09      1.57 o 
   3 -13   8        4.98        6.55      1.89 o 
  -3 -12   8        6.32        5.98      1.45 o 
  -2 -12   8        5.33        3.84      1.26 o 
  -1 -12   8        2.41        1.64      1.13 o 
   0 -12   8       15.67       15.90      1.45 o 
   1 -12   8       14.79       14.70      1.15 o 
   2 -12   8        4.00        2.96      1.51 o 
   3 -12   8        2.93        4.85      1.64 o 
  -4 -11   8        0.03       -0.76      0.94 o 
  -3 -11   8        0.13        0.06      0.88 o 
  -2 -11   8        2.58        1.95      1.07 o 
  -1 -11   8        5.50        6.60      1.00 o 
   0 -11   8       16.29       16.13      1.38 o 
   1 -11   8        3.23        2.97      0.83 o 
   2 -11   8        0.16       -1.13      1.13 o 
   3 -11   8        0.32       -0.88      1.20 o 
   4 -11   8        7.94        4.66      1.64 o 
  -4 -10   8        3.89        5.41      1.32 o 
  -3 -10   8        1.66        1.07      0.94 o 
  -2 -10   8       21.25       18.38      1.95 o 
  -1 -10   8        8.04       10.10      1.13 o 
   0 -10   8        0.01       -0.41      0.44 o 
   1 -10   8        0.00       -0.60      0.60 o 
   2 -10   8        5.13        2.83      1.26 o 
   3 -10   8        9.80        8.94      1.70 o 
   4 -10   8        0.34        0.44      1.26 o 
  -5  -9   8        4.32        4.34      1.26 o 
  -4  -9   8        7.20        8.25      1.45 o 
  -3  -9   8       21.59       21.03      2.01 o 
  -2  -9   8       20.20       15.17      1.76 o 
  -1  -9   8        3.68        2.30      0.69 o 
   0  -9   8        8.30        7.14      0.75 o 
   1  -9   8       50.27       48.81      2.39 o 
   2  -9   8        1.99       -0.68      0.68 o 
   3  -9   8       11.12       11.21      1.70 o 
   4  -9   8        4.52        3.27      1.32 o 
  -5  -8   8        5.23        6.47      0.98 o 
  -4  -8   8        2.54        3.97      1.07 o 
  -3  -8   8        0.33        0.94      0.82 o 
  -2  -8   8        0.64       -0.31      0.76 o 
  -1  -8   8        4.43        3.29      0.76 o 
   0  -8   8       12.00       11.44      2.14 o 
   1  -8   8       11.97       10.95      1.07 o 
   2  -8   8       85.01       89.71      4.88 o 
   3  -8   8        1.87        1.70      1.07 o 
   4  -8   8        0.95        0.31      1.07 o 
   5  -8   8        0.17       -0.25      1.13 o 
  -5  -7   8        0.78        1.07      0.94 o 
  -4  -7   8        2.52        2.30      0.67 o 
  -3  -7   8        9.45       10.05      0.98 o 
  -2  -7   8       13.27       12.53      0.87 o 
  -1  -7   8        0.38        0.19      0.53 o 
   0  -7   8       81.40       73.98      2.45 o 
   1  -7   8      170.23      167.08      4.91 o 
   2  -7   8        0.28        0.06      0.57 o 
   3  -7   8        4.01        4.48      0.80 o 
   4  -7   8        9.73        9.44      1.64 o 
   5  -7   8        1.93        3.65      1.38 o 
  -5  -6   8        0.13        0.50      0.88 o 
  -4  -6   8        1.82        2.46      0.88 o 
  -3  -6   8      105.76      102.46      3.00 o 
  -2  -6   8      162.93      159.41      4.07 o 
  -1  -6   8       57.44       60.50      2.07 o 
   0  -6   8       35.09       33.15      1.47 o 
   1  -6   8        8.53        8.32      0.89 o 
   2  -6   8       54.41       53.92      3.40 o 
   3  -6   8       64.03       60.75      3.21 o 
   4  -6   8       21.74       23.10      4.63 o 
   5  -6   8        0.02        0.76      1.01 o 
  -6  -5   8        0.00       -0.82      0.82 o 
  -5  -5   8        7.18        8.50      1.26 o 
  -4  -5   8       58.84       60.69      2.90 o 
  -3  -5   8      127.30      127.10      4.85 o 
  -2  -5   8      115.61      104.90      2.89 o 
  -1  -5   8       33.69       37.91      1.51 o 
   0  -5   8        0.16       -0.18      0.47 o 
   1  -5   8       31.66       32.39      1.51 o 
   2  -5   8        0.54        0.32      0.53 o 
   3  -5   8        6.30        6.17      1.26 o 
   4  -5   8       37.94       35.63      2.52 o 
   5  -5   8        0.29        0.69      0.79 o 
  -6  -4   8        8.40        8.50      1.20 o 
  -5  -4   8        6.54        7.05      1.13 o 
  -4  -4   8        3.37        4.85      1.01 o 
  -3  -4   8       88.32       89.52      3.71 o 
  -2  -4   8        6.77        5.80      0.67 o 
  -1  -4   8        9.07       10.92      0.85 o 
   0  -4   8        0.25       -0.16      0.39 o 
   1  -4   8        0.27        0.09      0.44 o 
   2  -4   8       39.29       40.89      3.02 o 
   3  -4   8      215.06      234.69      8.18 o 
   4  -4   8       11.77        8.69      1.45 o 
   5  -4   8        0.25        0.15      0.79 o 
  -6  -3   8        1.07        2.08      0.88 o 
  -5  -3   8        6.88        7.68      1.07 o 
  -4  -3   8        1.57        2.08      0.82 o 
  -3  -3   8        0.20        1.01      0.63 o 
  -2  -3   8        3.86        3.80      0.58 o 
  -1  -3   8       69.08       70.49      2.14 o 
   0  -3   8      120.64      127.60      3.36 o 
   1  -3   8        2.02        1.51      0.47 o 
   2  -3   8        0.40        1.06      0.48 o 
   3  -3   8       21.89       22.54      1.89 o 
   4  -3   8       39.49       39.66      2.52 o 
   5  -3   8        0.86       -0.38      0.78 o 
  -6  -2   8       10.10       12.15      1.32 o 
  -5  -2   8        4.16        3.97      0.94 o 
  -4  -2   8        8.13        7.24      1.01 o 
  -3  -2   8       15.94       20.44      0.85 o 
  -2  -2   8      273.78      311.99      7.98 o 
  -1  -2   8      250.71      255.72      5.94 o 
   0  -2   8       47.62       55.24      1.85 o 
   1  -2   8       27.97       35.41      1.42 o 
   2  -2   8        4.54        4.74      0.64 o 
   3  -2   8       25.11       27.20      1.95 o 
   4  -2   8        0.34        0.13      0.82 o 
   5  -2   8        0.07       -0.44      0.88 o 
  -6  -1   8        0.05        0.13      0.69 o 
  -5  -1   8       14.29       11.96      1.26 o 
  -4  -1   8        4.53        3.97      0.82 o 
  -3  -1   8       52.82       56.83      2.54 o 
  -2  -1   8       14.92       15.89      1.02 o 
  -1  -1   8       51.10       70.16      2.11 o 
   0  -1   8       22.90       22.03      1.13 o 
   1  -1   8       26.23       28.56      1.31 o 
   2  -1   8        0.04       -0.32      0.54 o 
   3  -1   8        0.02       -0.06      0.76 o 
   4  -1   8        0.04        0.19      0.82 o 
   5  -1   8       12.41       11.71      1.64 o 
  -6   0   8        0.64       -0.38      0.69 o 
  -5   0   8       19.74       25.43      1.70 o 
  -4   0   8        2.84        3.02      0.82 o 
  -3   0   8        2.25        1.07      0.36 o 
  -2   0   8        3.56        4.38      0.56 o 
  -1   0   8       84.09       69.37      2.90 o 
   0   0   8        5.10        4.61      0.62 o 
   1   0   8       28.72       29.98      1.34 o 
   2   0   8        7.49        9.22      0.85 o 
   3   0   8        5.58        4.85      1.07 o 
   4   0   8        3.95        5.35      1.13 o 
   5   0   8        0.32        1.13      0.88 o 
  -6   1   8       16.85       12.91      1.32 o 
  -5   1   8       16.82       14.04      1.38 o 
  -4   1   8        7.60        5.23      0.94 o 
  -3   1   8        2.22        2.46      0.41 o 
  -2   1   8      107.47      111.51      2.96 o 
  -1   1   8       32.49       28.41      1.22 o 
   0   1   8       86.15      101.73      2.85 o 
   1   1   8       21.74       16.61      2.05 o 
   2   1   8       61.68       62.16      3.31 o 
   3   1   8        3.31        2.20      0.88 o 
   4   1   8        0.40        0.76      0.88 o 
   5   1   8        1.41        1.38      0.94 o 
  -6   2   8        1.15        0.13      0.76 o 
  -5   2   8        4.11        2.90      0.88 o 
  -4   2   8        5.35        4.97      0.94 o 
  -3   2   8       18.02       15.99      0.97 o 
  -2   2   8       13.96       14.34      0.96 o 
  -1   2   8       84.08       87.31      2.51 o 
   0   2   8       47.29       49.84      1.78 o 
   1   2   8       43.50       37.52      1.56 o 
   2   2   8       13.33       14.48      1.32 o 
   3   2   8       16.98       15.36      1.64 o 
   4   2   8        0.07       -0.82      0.82 o 
   5   2   8        2.27        0.69      1.01 o 
  -6   3   8       26.92       28.64      1.95 o 
  -5   3   8        6.94        6.48      1.13 o 
  -4   3   8       10.51        5.79      1.07 o 
  -3   3   8        7.82        9.07      1.20 o 
  -2   3   8        1.17        1.50      0.51 o 
  -1   3   8       26.28       29.21      1.34 o 
   0   3   8        1.56        1.81      0.60 o 
   1   3   8      168.67      166.76      4.27 o 
   2   3   8       56.02       58.34      2.05 o 
   3   3   8        7.44        7.68      1.26 o 
   4   3   8        0.01       -0.44      0.88 o 
   5   3   8        1.26        2.58      1.13 o 
  -6   4   8        6.47        2.96      1.07 o 
  -5   4   8        0.11        0.31      0.82 o 
  -4   4   8        5.95        5.67      1.07 o 
  -3   4   8       81.22       77.24      3.46 o 
  -2   4   8      219.36      198.10      4.87 o 
  -1   4   8       11.51        9.95      0.89 o 
   0   4   8       15.49       15.36      1.07 o 
   1   4   8       10.42        9.22      0.89 o 
   2   4   8        7.48        7.05      0.87 o 
   3   4   8        5.09        4.47      1.26 o 
   4   4   8       12.71       10.89      1.64 o 
   5   4   8        0.50        0.76      1.13 o 
  -6   5   8        6.15        6.61      1.26 o 
  -5   5   8        0.82        1.01      0.88 o 
  -4   5   8       15.86       14.23      1.64 o 
  -3   5   8      160.67      148.63      5.67 o 
  -2   5   8       63.78       77.27      2.47 o 
  -1   5   8        4.64        4.03      0.69 o 
   0   5   8        1.66        0.66      0.51 o 
   1   5   8        4.41        3.81      1.48 o 
   2   5   8        1.31        0.05      0.60 o 
   3   5   8        0.90        0.82      1.07 o 
   4   5   8        8.99        9.69      1.64 o 
   5   5   8        1.09        0.31      1.07 o 
  -6   6   8        1.44        4.47      1.20 o 
  -5   6   8        7.16        7.37      1.26 o 
  -4   6   8        6.37        6.67      1.20 o 
  -3   6   8       74.83       74.41      3.53 o 
  -2   6   8       86.57       78.43      2.56 o 
  -1   6   8        0.14       -0.46      0.48 o 
   0   6   8        8.51        7.59      0.89 o 
   1   6   8        0.35       -0.14      0.60 o 
   2   6   8        1.54       -0.06      0.88 o 
   3   6   8       32.73       26.50      2.33 o 
   4   6   8       24.61       23.29      2.33 o 
  -5   7   8        3.58        3.15      1.13 o 
  -4   7   8       13.95       15.42      1.76 o 
  -3   7   8       20.81       19.52      1.95 o 
  -2   7   8       14.50       12.49      1.48 o 
  -1   7   8        3.10        2.25      0.69 o 
   0   7   8       59.90       59.40      2.27 o 
   1   7   8        1.36       -0.32      0.62 o 
   2   7   8        1.30       -0.88      0.88 o 
   3   7   8        0.07       -0.63      0.82 o 
   4   7   8        3.61        3.08      1.20 o 
  -5   8   8       10.16        7.74      1.51 o 
  -4   8   8        0.23        1.32      1.07 o 
  -3   8   8        4.43        4.91      1.26 o 
  -2   8   8        0.65        1.13      0.67 o 
  -1   8   8       97.11       95.69      3.12 o 
   0   8   8       23.73       20.44      1.45 o 
   1   8   8        2.53        3.22      1.10 o 
   2   8   8        0.17       -0.82      0.82 o 
   3   8   8        3.22        2.08      1.13 o 
   4   8   8        0.02        0.13      1.07 o 
  -5   9   8        0.02       -0.76      1.01 o 
  -4   9   8        1.19        1.45      1.13 o 
  -3   9   8        0.91        1.07      1.01 o 
  -2   9   8       20.21       21.40      2.20 o 
  -1   9   8        1.93        0.97      0.69 o 
   0   9   8        8.88        6.09      0.98 o 
   1   9   8        6.42        5.60      0.96 o 
   2   9   8        0.01       -0.69      1.01 o 
   3   9   8        0.03        0.19      0.94 o 
  -4  10   8        0.60        1.70      1.20 o 
  -3  10   8        0.02        0.13      1.01 o 
  -2  10   8        0.47       -0.25      0.94 o 
  -1  10   8        8.51        7.90      1.11 o 
   0  10   8       17.30       18.27      1.51 o 
   1  10   8        5.58        2.77      1.32 o 
   2  10   8        2.91        1.38      1.20 o 
   3  10   8        0.01       -0.63      1.01 o 
  -4  11   8        0.96        1.20      1.26 o 
  -3  11   8        7.05        5.73      1.64 o 
  -2  11   8        0.01        0.25      1.20 o 
  -1  11   8        9.73       10.49      1.26 o 
   0  11   8        7.93        6.93      1.57 o 
   1  11   8        3.87        3.02      1.38 o 
   2  11   8        0.09        1.07      1.20 o 
  -3  12   8        0.02       -1.07      1.13 o 
  -2  12   8        3.68        4.72      1.51 o 
  -1  12   8        0.79        0.57      1.20 o 
   0  12   8       17.30       16.50      1.58 o 
   1  12   8        3.14        2.46      1.32 o 
  -2  13   8        0.01        0.19      1.38 o 
  -1  13   8        3.99        2.96      1.64 o 
   0  13   8        3.40        2.71      1.38 o 
  -1 -14   9        0.82       -0.06      1.20 o 
   0 -14   9        0.59       -0.16      0.79 o 
   1 -14   9       12.90       13.35      2.20 o 
  -2 -13   9        3.00        0.76      1.13 o 
  -1 -13   9       12.77       11.52      1.89 o 
   0 -13   9        0.12       -0.25      0.62 o 
   1 -13   9        0.16       -1.13      1.26 o 
   2 -13   9        0.00        1.70      1.51 o 
  -3 -12   9        1.90        1.07      1.13 o 
  -2 -12   9        1.31        0.69      1.07 o 
  -1 -12   9        8.11        9.00      1.70 o 
   0 -12   9       19.04       19.30      1.28 o 
   1 -12   9       10.42       10.83      1.26 o 
   2 -12   9        4.80        6.17      1.64 o 
   3 -12   9        0.00        2.27      1.51 o 
  -3 -11   9        1.81        0.31      0.94 o 
  -2 -11   9        0.34        0.25      0.94 o 
  -1 -11   9        3.73        2.64      0.82 o 
   0 -11   9       16.54       19.66      1.56 o 
   1 -11   9        3.88        6.30      1.04 o 
   2 -11   9        0.02       -0.76      1.20 o 
   3 -11   9       35.45       39.47      3.15 o 
  -4 -10   9        3.14        3.99      0.93 o 
  -3 -10   9        0.00       -0.82      0.82 o 
  -2 -10   9        8.52        8.37      1.45 o 
  -1 -10   9       65.22       63.84      2.01 o 
   0 -10   9       31.33       30.34      1.83 o 
   1 -10   9        2.54        1.70      0.79 o 
   2 -10   9       63.39       74.79      4.15 o 
   3 -10   9        8.03        7.05      1.70 o 
   4 -10   9        0.31       -1.13      1.13 o 
  -4  -9   9        9.72       14.98      1.31 o 
  -3  -9   9        4.08        5.41      0.91 o 
  -2  -9   9       13.69       13.79      1.20 o 
  -1  -9   9       48.71       46.07      2.05 o 
   0  -9   9       18.52       22.01      1.49 o 
   1  -9   9        0.74        0.49      1.04 o 
   2  -9   9       15.26       15.42      1.95 o 
   3  -9   9       18.52       16.81      2.14 o 
   4  -9   9        0.65       -1.13      1.13 o 
  -5  -8   9        2.08        3.21      1.20 o 
  -4  -8   9        1.03        1.45      1.01 o 
  -3  -8   9        2.51        2.26      0.69 o 
  -2  -8   9       14.55       10.89      1.57 o 
  -1  -8   9        0.17        0.38      0.62 o 
   0  -8   9        5.03        4.38      1.51 o 
   1  -8   9        0.17       -0.25      0.62 o 
   2  -8   9      117.64      126.33      3.72 o 
   3  -8   9        7.87        7.37      1.45 o 
   4  -8   9        0.00       -0.82      1.07 o 
  -5  -7   9        2.22        1.83      1.07 o 
  -4  -7   9        3.60        5.48      1.20 o 
  -3  -7   9        0.01        0.19      0.82 o 
  -2  -7   9       61.42       53.57      2.96 o 
  -1  -7   9       44.78       42.62      1.80 o 
   0  -7   9       29.52       25.84      1.49 o 
   1  -7   9       58.35       68.21      2.43 o 
   2  -7   9       62.57       66.31      2.42 o 
   3  -7   9        2.46        3.15      1.20 o 
   4  -7   9       17.66       14.61      1.95 o 
   5  -7   9        1.81       -0.38      1.20 o 
  -5  -6   9        0.10       -0.13      0.88 o 
  -4  -6   9        3.99        3.27      1.01 o 
  -3  -6   9      137.36      137.68      5.35 o 
  -2  -6   9      489.98      467.50     10.46 o 
  -1  -6   9      110.00      108.61      3.16 o 
   0  -6   9       30.68       33.61      1.60 o 
   1  -6   9      102.39       99.81      3.05 o 
   2  -6   9       17.90       18.18      1.28 o 
   3  -6   9        1.35        0.44      0.94 o 
   4  -6   9        0.13        0.14      1.42 o 
   5  -6   9        0.67       -0.44      1.01 o 
  -5  -5   9       11.52       15.68      1.64 o 
  -4  -5   9        5.95        6.55      1.20 o 
  -3  -5   9        0.71        1.32      0.88 o 
  -2  -5   9        9.19        6.97      0.85 o 
  -1  -5   9        0.04       -0.20      0.44 o 
   0  -5   9       56.80       62.41      2.16 o 
   1  -5   9       19.73       16.19      2.64 o 
   2  -5   9       20.87       19.90      2.11 o 
   3  -5   9        9.39        7.93      1.38 o 
   4  -5   9       57.75       55.40      3.21 o 
   5  -5   9        2.45        2.04      0.92 o 
  -6  -4   9       13.23       14.61      1.57 o 
  -5  -4   9       12.12       13.41      1.51 o 
  -4  -4   9        2.90        1.57      0.88 o 
  -3  -4   9       22.87       22.73      1.76 o 
  -2  -4   9        9.32        7.64      0.78 o 
  -1  -4   9       83.19       83.05      2.54 o 
   0  -4   9       13.38       13.68      1.05 o 
   1  -4   9       80.19       78.46      2.49 o 
   2  -4   9       53.58       50.12      3.27 o 
   3  -4   9        2.52        2.20      1.01 o 
   4  -4   9        0.11        0.94      1.01 o 
   5  -4   9        0.47        1.26      0.92 o 
  -6  -3   9        3.94        5.85      1.20 o 
  -5  -3   9        1.85        2.64      0.94 o 
  -4  -3   9        5.24        4.28      0.94 o 
  -3  -3   9        0.00        1.01      0.69 o 
  -2  -3   9        0.99        0.79      0.45 o 
  -1  -3   9      105.71      101.26      2.87 o 
   0  -3   9      590.99      629.45     13.71 o 
   1  -3   9       96.49      100.70      2.94 o 
   2  -3   9        0.02        0.09      0.53 o 
   3  -3   9        2.43        3.97      1.07 o 
   4  -3   9       10.04        8.37      1.45 o 
   5  -3   9        0.63        0.19      1.07 o 
  -6  -2   9        4.97        5.41      1.13 o 
  -5  -2   9        0.80        1.45      0.82 o 
  -4  -2   9        0.08       -0.57      0.69 o 
  -3  -2   9        8.08        9.13      1.20 o 
  -2  -2   9       56.83       49.67      2.46 o 
  -1  -2   9       81.51       73.09      2.27 o 
   0  -2   9       17.87       15.35      1.48 o 
   1  -2   9        3.47        3.63      1.26 o 
   2  -2   9       11.79       11.14      0.93 o 
   3  -2   9        7.32        9.38      1.32 o 
   4  -2   9        0.40        0.69      0.94 o 
   5  -2   9        0.21        0.82      1.07 o 
  -6  -1   9        7.67        7.05      1.20 o 
  -5  -1   9        0.01       -0.13      0.76 o 
  -4  -1   9       14.04       19.08      1.64 o 
  -3  -1   9       23.42       28.39      1.83 o 
  -2  -1   9       56.93       53.16      1.78 o 
  -1  -1   9        8.23        9.89      0.84 o 
   0  -1   9       38.41       37.38      3.40 o 
   1  -1   9       29.27       27.78      1.29 o 
   2  -1   9        1.61        2.15      0.58 o 
   3  -1   9        3.36        2.77      0.94 o 
   4  -1   9        2.62        1.38      1.01 o 
   5  -1   9        2.26        0.25      1.01 o 
  -6   0   9        1.78       -0.25      0.82 o 
  -5   0   9       16.56       19.26      1.57 o 
  -4   0   9        8.57        6.48      1.07 o 
  -3   0   9        9.31        7.24      1.07 o 
  -2   0   9        1.14        0.85      0.60 o 
  -1   0   9        1.22        1.32      0.51 o 
   0   0   9       12.70       12.18      1.16 o 
   1   0   9        4.65        5.30      0.73 o 
   2   0   9        0.51        0.18      0.53 o 
   3   0   9        1.07        0.82      0.88 o 
   4   0   9        0.97        0.31      0.94 o 
   5   0   9       10.17        8.94      1.57 o 
  -6   1   9        4.35        4.03      1.01 o 
  -5   1   9        7.16        4.85      1.07 o 
  -4   1   9       20.97       14.29      1.45 o 
  -3   1   9       19.03       17.50      1.51 o 
  -2   1   9        0.01        0.03      0.45 o 
  -1   1   9        0.45        0.36      0.44 o 
   0   1   9       46.42       48.23      1.80 o 
   1   1   9       27.79       22.94      1.26 o 
   2   1   9        0.26        0.10      0.51 o 
   3   1   9        2.01        0.31      0.82 o 
   4   1   9        0.03       -0.50      0.88 o 
   5   1   9        2.79        3.71      1.26 o 
  -6   2   9        4.14        4.53      1.07 o 
  -5   2   9       11.50       14.04      1.51 o 
  -4   2   9        1.52        0.94      0.82 o 
  -3   2   9        5.31        4.78      1.01 o 
  -2   2   9        2.15        2.56      0.62 o 
  -1   2   9       45.79       47.50      1.95 o 
   0   2   9       40.55       43.50      1.69 o 
   1   2   9       22.15       26.93      1.40 o 
   2   2   9       12.06       12.28      1.05 o 
   3   2   9        4.81        4.28      1.13 o 
   4   2   9        0.65       -0.82      0.82 o 
   5   2   9        1.83        1.83      1.20 o 
  -6   3   9        0.36        0.25      0.88 o 
  -5   3   9        7.39        4.97      1.07 o 
  -4   3   9        7.79        6.92      1.20 o 
  -3   3   9        0.64        0.69      0.82 o 
  -2   3   9       14.72       13.16      1.05 o 
  -1   3   9       34.83       38.49      1.67 o 
   0   3   9        3.98        4.07      0.71 o 
   1   3   9        2.73        2.11      0.62 o 
   2   3   9        1.00        1.03      0.60 o 
   3   3   9        1.50        0.82      0.94 o 
   4   3   9       13.36       10.64      1.64 o 
   5   3   9        5.34        4.78      1.38 o 
  -6   4   9        0.27       -0.63      0.88 o 
  -5   4   9        0.49        1.57      0.94 o 
  -4   4   9       10.28       10.26      1.38 o 
  -3   4   9       51.40       43.69      2.58 o 
  -2   4   9      228.69      228.41      5.59 o 
  -1   4   9       96.36       93.19      2.85 o 
   0   4   9       41.26       46.26      1.87 o 
   1   4   9        1.28        2.25      0.64 o 
   2   4   9        3.65        2.92      1.16 o 
   3   4   9        0.24       -0.82      0.82 o 
   4   4   9        1.21        0.50      1.13 o 
  -6   5   9        2.86        4.66      1.20 o 
  -5   5   9        1.28        1.01      0.94 o 
  -4   5   9        5.30        4.78      1.20 o 
  -3   5   9        3.06        5.10      1.20 o 
  -2   5   9      100.38      104.99      4.56 o 
  -1   5   9       38.49       37.28      1.65 o 
   0   5   9        1.63        1.42      0.69 o 
   1   5   9       19.49       16.33      1.27 o 
   2   5   9       11.84       10.51      1.57 o 
   3   5   9        6.16        2.83      1.26 o 
   4   5   9        5.58        5.16      1.45 o 
  -5   6   9       19.60       20.71      2.01 o 
  -4   6   9        7.89        6.80      1.32 o 
  -3   6   9       18.49       17.44      1.89 o 
  -2   6   9       59.93       62.56      3.59 o 
  -1   6   9        5.56        3.46      0.76 o 
   0   6   9        0.06       -0.60      0.60 o 
   1   6   9        5.14        5.03      0.89 o 
   2   6   9        0.22       -0.76      0.76 o 
   3   6   9        0.88        2.90      1.13 o 
   4   6   9        0.76        1.89      1.26 o 
  -5   7   9        6.20        7.87      1.51 o 
  -4   7   9        1.50        2.52      1.13 o 
  -3   7   9        0.46        0.76      0.94 o 
  -2   7   9        0.86        0.66      0.64 o 
  -1   7   9       15.17       13.04      1.17 o 
   0   7   9       47.46       45.60      2.20 o 
   1   7   9        3.47        3.88      0.94 o 
   2   7   9        6.03        8.18      1.51 o 
   3   7   9        0.00        0.50      0.94 o 
   4   7   9        0.57        0.44      1.07 o 
  -5   8   9        5.42        5.73      1.45 o 
  -4   8   9        0.46        1.45      1.07 o 
  -3   8   9        6.45        5.85      1.38 o 
  -2   8   9        1.72        0.69      1.07 o 
  -1   8   9       25.17       32.45      2.14 o 
   0   8   9       16.08       15.93      1.42 o 
   1   8   9        5.82        4.76      0.93 o 
   2   8   9        4.72        6.04      1.38 o 
   3   8   9        0.83        2.71      1.20 o 
  -4   9   9        0.29       -0.06      1.07 o 
  -3   9   9        0.05       -0.38      0.88 o 
  -2   9   9       13.36       11.14      1.83 o 
  -1   9   9        0.88       -0.31      0.64 o 
   0   9   9       23.00       19.03      1.53 o 
   1   9   9        0.01        0.57      1.01 o 
   2   9   9        0.36        0.31      0.94 o 
   3   9   9        0.15       -0.69      1.01 o 
  -4  10   9        1.09        2.71      1.32 o 
  -3  10   9        0.00       -1.07      1.07 o 
  -2  10   9        0.47       -0.38      1.13 o 
  -1  10   9        2.01        1.62      0.82 o 
   0  10   9        4.77        5.66      1.73 o 
   1  10   9        0.01        0.50      1.13 o 
   2  10   9        0.00       -0.88      1.07 o 
  -3  11   9        0.53        0.69      1.13 o 
  -2  11   9        0.22        1.45      1.32 o 
  -1  11   9        8.28       10.39      1.76 o 
   0  11   9        0.85        0.56      0.87 o 
   1  11   9        9.58       12.72      2.08 o 
   2  11   9        0.71        2.77      1.45 o 
  -2  12   9        0.01       -1.20      1.20 o 
  -1  12   9        1.73        2.90      1.51 o 
   0  12   9        5.46        5.67      1.70 o 
   1  12   9        4.30        3.90      1.51 o 
  -1 -13  10        2.11        1.70      0.89 o 
   0 -13  10        0.77        1.45      1.20 o 
   1 -13  10        1.41        1.20      1.38 o 
  -2 -12  10        4.67        5.04      1.02 o 
  -1 -12  10        3.67        2.52      1.26 o 
   0 -12  10       33.65       35.33      2.03 o 
   1 -12  10        7.04        9.52      1.24 o 
   2 -12  10        0.13        2.20      1.51 o 
  -3 -11  10       14.88       16.10      1.47 o 
  -2 -11  10        1.44        1.97      0.82 o 
  -1 -11  10        0.73        0.76      1.07 o 
   0 -11  10        5.73        5.57      1.51 o 
   1 -11  10        0.87        1.89      0.82 o 
   2 -11  10        2.04        1.26      1.32 o 
   3 -11  10        0.46        0.76      1.38 o 
  -4 -10  10       44.70       53.70      3.46 o 
  -3 -10  10        0.12       -0.19      0.94 o 
  -2 -10  10        0.01       -0.88      0.88 o 
  -1 -10  10        3.80        4.85      1.38 o 
   0 -10  10        2.13        2.08      0.80 o 
   1 -10  10        4.56        5.42      0.98 o 
   2 -10  10        9.32       10.26      1.83 o 
   3 -10  10        3.55        4.34      1.51 o 
  -4  -9  10        0.74        2.08      1.20 o 
  -3  -9  10        0.66        1.01      1.01 o 
  -2  -9  10       13.04       12.46      1.70 o 
  -1  -9  10        2.30       -0.40      1.61 o 
   0  -9  10        0.00        0.13      0.66 o 
   1  -9  10       51.38       52.99      2.25 o 
   2  -9  10        1.47        0.00      1.13 o 
   3  -9  10        9.04        8.69      1.70 o 
   4  -9  10        0.00       -0.88      1.20 o 
  -4  -8  10       10.67       14.73      1.83 o 
  -3  -8  10       15.28       12.28      1.70 o 
  -2  -8  10        0.34       -0.19      0.94 o 
  -1  -8  10        6.33        3.54      0.82 o 
   0  -8  10       17.97       16.55      1.34 o 
   1  -8  10       43.88       44.24      2.00 o 
   2  -8  10       89.22       94.75      4.53 o 
   3  -8  10        0.07       -1.01      1.01 o 
   4  -8  10        0.61        1.20      1.32 o 
  -5  -7  10        2.50        2.52      1.26 o 
  -4  -7  10        1.33        1.26      1.01 o 
  -3  -7  10       13.97       13.79      1.64 o 
  -2  -7  10       89.82       95.63      4.34 o 
  -1  -7  10        7.00        8.09      1.00 o 
   0  -7  10        0.26       -0.52      0.57 o 
   1  -7  10       69.25       67.13      2.47 o 
   2  -7  10        0.08        2.11      0.73 o 
   3  -7  10        0.37       -0.13      1.01 o 
   4  -7  10        3.55        1.64      1.32 o 
  -5  -6  10        3.26        4.66      1.26 o 
  -4  -6  10        0.16        0.57      0.88 o 
  -3  -6  10        1.96        1.51      0.94 o 
  -2  -6  10       84.97       76.68      3.65 o 
  -1  -6  10        0.43        0.20      0.56 o 
   0  -6  10        1.08        0.06      0.64 o 
   1  -6  10        0.23       -0.10      0.66 o 
   2  -6  10        6.22        6.12      1.20 o 
   3  -6  10       59.64       62.26      3.53 o 
   4  -6  10       17.86       16.43      2.01 o 
  -5  -5  10        3.19        3.34      1.13 o 
  -4  -5  10       22.80       24.80      2.01 o 
  -3  -5  10       15.70       12.84      1.57 o 
  -2  -5  10       36.97       44.48      2.17 o 
  -1  -5  10       20.78       19.11      1.29 o 
   0  -5  10        0.66       -0.34      0.59 o 
   1  -5  10       94.29       98.31      3.05 o 
   2  -5  10        5.74        5.58      0.84 o 
   3  -5  10       11.36        7.74      1.51 o 
   4  -5  10       21.14       18.26      2.08 o 
   5  -5  10        0.74        0.44      0.91 o 
  -5  -4  10        3.01        8.62      1.38 o 
  -4  -4  10        8.04        6.48      1.20 o 
  -3  -4  10        5.57        5.35      1.13 o 
  -2  -4  10      125.50      104.88      5.57 o 
  -1  -4  10       13.97       13.89      2.30 o 
   0  -4  10        4.97        4.25      0.80 o 
   1  -4  10       22.57       16.08      1.20 o 
   2  -4  10        0.01       -0.48      0.48 o 
   3  -4  10       64.92       72.46      3.71 o 
   4  -4  10        7.38        5.23      1.32 o 
   5  -4  10        0.00        0.13      1.07 o 
  -5  -3  10        8.13        9.32      1.38 o 
  -4  -3  10        1.12       -0.38      0.76 o 
  -3  -3  10      143.56      131.89      5.16 o 
  -2  -3  10       27.67       29.84      1.45 o 
  -1  -3  10        4.35        5.80      0.80 o 
   0  -3  10      211.68      205.79      8.06 o 
   1  -3  10        4.45        6.02      0.82 o 
   2  -3  10        0.16        0.16      0.53 o 
   3  -3  10        1.78        1.13      1.07 o 
   4  -3  10        1.20        1.26      1.13 o 
   5  -3  10        2.30        2.33      1.26 o 
  -6  -2  10        0.01       -0.82      0.82 o 
  -5  -2  10        2.25        1.89      0.94 o 
  -4  -2  10        8.13        7.05      1.20 o 
  -3  -2  10       34.44       34.56      2.20 o 
  -2  -2  10       76.81       71.48      2.29 o 
  -1  -2  10       56.70       61.10      2.14 o 
   0  -2  10        0.41       -0.53      0.53 o 
   1  -2  10        0.55        0.44      0.66 o 
   2  -2  10       13.11       11.61      1.92 o 
   3  -2  10        9.90        5.60      1.20 o 
   4  -2  10        0.46        1.32      1.07 o 
   5  -2  10        0.26       -0.82      1.07 o 
  -6  -1  10       10.47       12.40      1.45 o 
  -5  -1  10        0.09       -0.76      0.76 o 
  -4  -1  10        3.18        3.90      1.13 o 
  -3  -1  10      102.51       77.24      3.46 o 
  -2  -1  10        0.43        0.21      0.72 o 
  -1  -1  10        1.78        1.59      0.69 o 
   0  -1  10      330.20      331.70      7.75 o 
   1  -1  10       11.79       10.63      1.64 o 
   2  -1  10       19.75       16.66      1.22 o 
   3  -1  10       18.17       13.35      1.64 o 
   4  -1  10        1.62       -0.13      1.01 o 
   5  -1  10        0.23        0.57      1.07 o 
  -6   0  10        0.89        0.88      0.88 o 
  -5   0  10       18.09       16.49      1.64 o 
  -4   0  10      159.63      140.64      5.41 o 
  -3   0  10      103.15       82.47      3.65 o 
  -2   0  10       17.36       18.66      1.20 o 
  -1   0  10      447.36      475.04     10.64 o 
   0   0  10       64.59       55.49      2.90 o 
   1   0  10        0.11        0.10      0.51 o 
   2   0  10       11.01        6.17      1.51 o 
   3   0  10        1.03       -0.13      0.88 o 
   4   0  10        0.04       -0.82      0.88 o 
   5   0  10        2.25        2.39      1.20 o 
  -6   1  10        3.51        4.91      1.13 o 
  -5   1  10        2.44        2.71      1.01 o 
  -4   1  10       17.88       14.73      1.57 o 
  -3   1  10       19.21       15.68      1.57 o 
  -2   1  10       62.85       58.30      2.07 o 
  -1   1  10       75.84       83.96      2.63 o 
   0   1  10       86.85       80.33      2.56 o 
   1   1  10        4.44        5.64      0.80 o 
   2   1  10       92.62      101.49      3.07 o 
   3   1  10        5.29        3.08      1.13 o 
   4   1  10        0.45        0.31      1.01 o 
   5   1  10        0.32       -0.06      1.07 o 
  -6   2  10        9.10       10.64      1.51 o 
  -5   2  10        0.11       -0.50      0.82 o 
  -4   2  10        7.38        4.66      1.07 o 
  -3   2  10        4.33        5.23      1.13 o 
  -2   2  10       65.97       65.10      2.27 o 
  -1   2  10      248.09      234.54      9.54 o 
   0   2  10        4.40        4.45      0.73 o 
   1   2  10       18.91       16.96      2.74 o 
   2   2  10        0.75       -0.10      0.53 o 
   3   2  10       14.22       11.77      1.57 o 
   4   2  10        1.57        1.26      1.13 o 
  -6   3  10        0.63        2.01      1.07 o 
  -5   3  10        3.57        3.27      1.07 o 
  -4   3  10       16.75       15.99      1.70 o 
  -3   3  10        5.10        6.55      1.20 o 
  -2   3  10      642.27      658.84     26.47 o 
  -1   3  10      467.83      480.94     10.86 o 
   0   3  10        9.30        8.39      0.93 o 
   1   3  10        5.17        2.82      0.79 o 
   2   3  10        0.00        0.28      0.60 o 
   3   3  10        0.37        0.44      1.01 o 
   4   3  10        5.05        7.93      1.57 o 
  -5   4  10        5.01        4.91      1.20 o 
  -4   4  10        0.12       -0.57      0.82 o 
  -3   4  10       19.78       21.59      2.01 o 
  -2   4  10       74.55       76.69      2.63 o 
  -1   4  10      119.01      123.13      4.12 o 
   0   4  10        0.25        0.50      0.85 o 
   1   4  10        3.55        2.14      0.69 o 
   2   4  10        0.95        0.00      0.82 o 
   3   4  10        7.57        6.74      1.45 o 
   4   4  10       31.33       33.49      2.77 o 
  -5   5  10        8.57       12.46      1.64 o 
  -4   5  10       13.04       16.18      1.83 o 
  -3   5  10       36.28       38.15      2.52 o 
  -2   5  10       92.04       89.76      2.89 o 
  -1   5  10       11.42       14.69      1.22 o 
   0   5  10       37.17       35.72      1.78 o 
   1   5  10       24.82       21.25      2.58 o 
   2   5  10        0.27        0.31      0.94 o 
   3   5  10        0.22        1.76      1.20 o 
   4   5  10       10.59       17.75      2.14 o 
  -5   6  10        0.08       -0.44      0.94 o 
  -4   6  10        4.43        5.73      1.38 o 
  -3   6  10       11.47       13.03      1.76 o 
  -2   6  10       36.56       33.49      2.52 o 
  -1   6  10       20.36       21.40      1.49 o 
   0   6  10       59.82       60.54      2.40 o 
   1   6  10       42.20       41.18      1.96 o 
   2   6  10        6.73        4.85      1.26 o 
   3   6  10       38.94       42.05      2.96 o 
   4   6  10       20.45       23.36      2.52 o 
  -5   7  10        4.49        4.47      1.38 o 
  -4   7  10       16.36       15.86      1.95 o 
  -3   7  10       51.60       55.02      3.15 o 
  -2   7  10       11.22       12.34      1.76 o 
  -1   7  10        0.27       -0.15      0.62 o 
   0   7  10       15.90       14.45      2.58 o 
   1   7  10       16.37       16.61      2.17 o 
   2   7  10        5.52        6.99      1.51 o 
   3   7  10        6.79       10.26      1.76 o 
  -4   8  10       11.83       13.16      1.83 o 
  -3   8  10        0.28        1.01      1.13 o 
  -2   8  10        0.32        1.32      1.20 o 
  -1   8  10       23.32       21.41      1.58 o 
   0   8  10       11.27        9.41      1.32 o 
   1   8  10        3.47        3.26      1.13 o 
   2   8  10        0.00        0.19      0.94 o 
   3   8  10        0.19        0.63      1.13 o 
  -4   9  10        0.03       -0.69      1.07 o 
  -3   9  10        1.34        0.44      1.07 o 
  -2   9  10       11.91       15.05      2.08 o 
  -1   9  10        2.13        2.61      0.84 o 
   0   9  10        8.32        8.13      1.17 o 
   1   9  10        5.16        6.11      1.45 o 
   2   9  10        1.01        0.69      1.07 o 
  -3  10  10       10.26       16.31      2.27 o 
  -2  10  10        1.05        1.57      1.26 o 
  -1  10  10       13.18       15.93      2.14 o 
   0  10  10        5.22        4.00      1.92 o 
   1  10  10        7.05        8.06      1.70 o 
   2  10  10        6.76        8.37      1.83 o 
  -3  11  10        1.30        3.21      1.51 o 
  -2  11  10       12.41       13.35      2.14 o 
  -1  11  10        0.05        0.25      1.20 o 
   0  11  10        1.03        2.32      0.96 o 
   1  11  10        0.23       -0.13      1.20 o 
   0 -13  11        2.08       -0.25      1.07 o 
  -2 -12  11        1.10        1.20      1.20 o 
  -1 -12  11        0.09        0.50      1.07 o 
   0 -12  11        2.75        2.64      1.32 o 
   1 -12  11        0.12        0.31      1.26 o 
   2 -12  11        0.19       -0.19      1.38 o 
  -3 -11  11       12.30       14.98      2.14 o 
  -2 -11  11        3.06        1.83      1.20 o 
  -1 -11  11        0.13       -0.25      0.94 o 
   0 -11  11        2.62        2.80      0.92 o 
   1 -11  11        0.80        2.42      0.88 o 
   2 -11  11        0.44       -0.19      1.32 o 
  -3 -10  11        0.04        0.82      1.13 o 
  -2 -10  11        5.30        5.85      1.45 o 
  -1 -10  11        3.88        2.52      1.13 o 
   0 -10  11        3.76        1.74      1.07 o 
   1 -10  11       11.38       13.23      1.33 o 
   2 -10  11       41.35       46.46      3.40 o 
   3 -10  11       29.63       39.79      3.27 o 
  -4  -9  11        0.02        0.57      1.13 o 
  -3  -9  11        0.08        0.25      0.94 o 
  -2  -9  11       16.03       12.97      1.83 o 
  -1  -9  11       19.62       18.38      2.14 o 
   0  -9  11       20.60       19.35      1.51 o 
   1  -9  11        1.31        1.46      0.80 o 
   2  -9  11       25.04       25.31      2.64 o 
   3  -9  11        0.04       -1.01      1.20 o 
  -4  -8  11        1.13        3.15      1.26 o 
  -3  -8  11        0.69        0.25      0.94 o 
  -2  -8  11       69.45       65.85      3.53 o 
  -1  -8  11      257.91      252.61      6.43 o 
   0  -8  11        0.01        0.75      0.65 o 
   1  -8  11        3.37        2.75      0.83 o 
   2  -8  11        5.52        8.81      1.76 o 
   3  -8  11        2.34        3.40      1.45 o 
   4  -8  11        0.95       -0.25      1.32 o 
  -4  -7  11        1.49        2.83      1.13 o 
  -3  -7  11        0.53        0.63      0.94 o 
  -2  -7  11       28.46       27.13      2.27 o 
  -1  -7  11       30.88       32.21      1.73 o 
   0  -7  11       14.44       14.34      1.27 o 
   1  -7  11        0.93        2.10      0.82 o 
   2  -7  11       19.96       21.85      2.33 o 
   3  -7  11        4.80        5.85      1.45 o 
   4  -7  11       28.26       19.96      2.39 o 
  -5  -6  11        5.18        4.60      1.38 o 
  -4  -6  11        1.45        1.89      1.13 o 
  -3  -6  11        1.14        1.64      1.01 o 
  -2  -6  11      221.40      227.14      8.25 o 
  -1  -6  11      236.45      217.85      5.59 o 
   0  -6  11       12.67       13.01      1.20 o 
   1  -6  11       72.04       79.40      2.78 o 
   2  -6  11       47.57       50.55      3.08 o 
   3  -6  11        9.21       10.83      1.76 o 
   4  -6  11        7.84        7.18      1.70 o 
  -5  -5  11        7.09       12.78      1.70 o 
  -4  -5  11        2.95        3.02      1.13 o 
  -3  -5  11        0.83        1.45      0.94 o 
  -2  -5  11       92.14       74.60      3.65 o 
  -1  -5  11        9.09        8.06      0.93 o 
   0  -5  11       74.54       79.77      4.03 o 
   1  -5  11      286.67      287.50      8.03 o 
   2  -5  11        1.44        1.40      0.73 o 
   3  -5  11       12.22       11.39      1.70 o 
   4  -5  11       29.42       31.54      2.64 o 
  -5  -4  11        2.63        2.90      1.13 o 
  -4  -4  11        1.79        2.39      1.01 o 
  -3  -4  11       43.17       36.77      2.39 o 
  -2  -4  11        3.70        2.68      0.71 o 
  -1  -4  11        0.04        0.59      0.60 o 
   0  -4  11      187.11      190.15      4.99 o 
   1  -4  11       34.50       33.65      1.78 o 
   2  -4  11        5.51        4.02      0.82 o 
   3  -4  11        0.44        0.57      1.07 o 
   4  -4  11        0.44       -0.94      0.94 o 
  -5  -3  11        0.53        1.57      1.01 o 
  -4  -3  11        8.12        5.54      1.20 o 
  -3  -3  11        0.01       -0.76      0.76 o 
  -2  -3  11      117.66      105.60      3.14 o 
  -1  -3  11       29.08       24.59      1.49 o 
   0  -3  11      201.57      218.20      7.96 o 
   1  -3  11      267.68      261.75      6.45 o 
   2  -3  11        0.10        0.69      0.64 o 
   3  -3  11        1.80        1.95      1.07 o 
   4  -3  11        1.01        1.83      1.13 o 
  -5  -2  11        6.24        5.54      1.20 o 
  -4  -2  11        3.16        1.01      0.94 o 
  -3  -2  11      115.81       93.05      4.09 o 
  -2  -2  11        2.14        0.79      0.62 o 
  -1  -2  11        2.98        0.45      0.80 o 
   0  -2  11      363.49      367.81      8.57 o 
   1  -2  11        0.01       -0.53      0.53 o 
   2  -2  11       12.40       14.06      1.20 o 
   3  -2  11        9.10        6.42      1.38 o 
   4  -2  11        2.11        2.83      1.20 o 
  -5  -1  11        0.42        0.88      0.94 o 
  -4  -1  11        1.46        1.01      0.94 o 
  -3  -1  11       10.31        9.88      1.38 o 
  -2  -1  11       51.97       41.34      1.80 o 
  -1  -1  11      409.76      415.35      9.53 o 
   0  -1  11        3.26        2.19      0.73 o 
   1  -1  11        1.72        0.49      1.23 o 
   2  -1  11        9.02        7.46      0.98 o 
   3  -1  11        2.74        1.57      1.13 o 
   4  -1  11        0.23        0.13      1.01 o 
  -5   0  11        0.15       -0.06      0.88 o 
  -4   0  11        8.94       12.59      1.57 o 
  -3   0  11       18.92       18.07      1.83 o 
  -2   0  11      172.53      178.71      5.19 o 
  -1   0  11       35.06       27.98      1.65 o 
   0   0  11      132.89      129.81      3.67 o 
   1   0  11       29.43       25.52      1.45 o 
   2   0  11        1.51        0.88      0.64 o 
   3   0  11        2.87        4.22      1.26 o 
   4   0  11        0.44       -0.06      1.01 o 
  -5   1  11        0.79        1.76      1.01 o 
  -4   1  11        2.63        3.71      1.07 o 
  -3   1  11        6.63        5.35      1.13 o 
  -2   1  11        0.05       -0.72      0.72 o 
  -1   1  11      575.02      572.94     24.17 o 
   0   1  11        0.17       -0.40      0.56 o 
   1   1  11        0.24        0.74      0.60 o 
   2   1  11       17.74       11.46      1.57 o 
   3   1  11        3.99        4.03      1.26 o 
   4   1  11        0.11        0.13      1.07 o 
  -5   2  11        4.88        4.15      1.20 o 
  -4   2  11       16.78       18.76      1.89 o 
  -3   2  11        5.98        8.12      1.38 o 
  -2   2  11      124.16      138.10      5.60 o 
  -1   2  11        9.40        8.70      1.05 o 
   0   2  11      139.29      143.44      4.03 o 
   1   2  11       90.02       78.73      2.67 o 
   2   2  11       45.29       50.24      3.08 o 
   3   2  11       11.10       10.58      1.64 o 
   4   2  11        6.76        5.04      1.45 o 
  -5   3  11       16.45       16.87      1.89 o 
  -4   3  11        0.02        1.01      1.01 o 
  -3   3  11        6.88        6.99      1.38 o 
  -2   3  11       52.51       57.02      2.20 o 
  -1   3  11       36.38       43.03      1.96 o 
   0   3  11      108.29      108.95      3.36 o 
   1   3  11       17.58       15.72      1.29 o 
   2   3  11        0.59        0.25      0.82 o 
   3   3  11        0.59        1.13      1.07 o 
   4   3  11        2.57        2.58      1.32 o 
  -5   4  11        0.02       -0.38      1.01 o 
  -4   4  11        5.90        9.00      1.51 o 
  -3   4  11       40.38       39.09      2.64 o 
  -2   4  11        4.25        5.12      0.91 o 
  -1   4  11      119.96      143.61      5.76 o 
   0   4  11       33.87       41.86      3.34 o 
   1   4  11       68.68       62.67      2.45 o 
   2   4  11        0.03       -0.94      0.94 o 
   3   4  11        5.21        5.41      1.45 o 
   4   4  11       23.14       24.87      2.58 o 
  -5   5  11        3.36        4.03      1.38 o 
  -4   5  11        0.44        2.08      1.07 o 
  -3   5  11       35.61       39.66      2.71 o 
  -2   5  11       74.96       75.29      3.84 o 
  -1   5  11        5.07        6.02      1.45 o 
   0   5  11       54.90       57.22      2.33 o 
   1   5  11        0.24        0.75      0.73 o 
   2   5  11       11.81       10.83      1.70 o 
   3   5  11        3.81        5.92      1.51 o 
  -5   6  11        0.06        1.57      1.13 o 
  -4   6  11        0.00        1.01      1.07 o 
  -3   6  11       76.11       76.55      3.90 o 
  -2   6  11        1.53        2.14      1.13 o 
  -1   6  11        5.06        5.80      0.96 o 
   0   6  11        1.15        0.28      0.71 o 
   1   6  11        2.20        1.19      0.77 o 
   2   6  11        4.21        4.97      1.45 o 
   3   6  11        0.01        0.06      1.13 o 
  -4   7  11        8.10        7.43      1.57 o 
  -3   7  11        0.53       -0.13      1.01 o 
  -2   7  11        0.22        0.57      1.01 o 
  -1   7  11       13.29       15.36      1.38 o 
   0   7  11        0.14       -0.46      0.79 o 
   1   7  11       31.81       34.00      2.83 o 
   2   7  11        4.08        3.90      1.38 o 
   3   7  11        0.48        2.20      1.32 o 
  -4   8  11        2.79        3.40      1.38 o 
  -3   8  11        2.24       -0.44      1.13 o 
  -2   8  11        8.92       11.52      1.89 o 
  -1   8  11        3.73        2.77      0.87 o 
   0   8  11        2.42        1.80      0.87 o 
   1   8  11        2.21        2.33      1.26 o 
   2   8  11        1.21        3.84      1.38 o 
  -3   9  11       22.72       25.56      2.71 o 
  -2   9  11       10.46       12.15      2.01 o 
  -1   9  11       16.95       18.70      2.27 o 
   0   9  11        0.04       -0.78      0.78 o 
   1   9  11        0.00       -0.94      0.94 o 
   2   9  11        7.65        8.75      1.83 o 
  -3  10  11        0.74        0.13      1.26 o 
  -2  10  11        0.00        0.06      1.13 o 
  -1  10  11        4.98        5.85      1.70 o 
   0  10  11        0.00        0.38      0.89 o 
   1  10  11        0.51        0.57      1.32 o 
  -1  11  11        0.94        1.83      1.57 o 
  -1 -12  12        1.32        1.45      1.26 o 
   0 -12  12        3.63        3.15      1.45 o 
   1 -12  12        1.06        1.26      1.51 o 
  -2 -11  12       14.02       16.81      2.27 o 
  -1 -11  12        2.42        2.39      1.26 o 
   0 -11  12        2.81        1.26      1.13 o 
   1 -11  12        0.50       -0.38      1.32 o 
   2 -11  12        1.41        0.31      1.45 o 
  -3 -10  12       39.12       46.46      3.27 o 
  -2 -10  12        7.15       10.64      1.83 o 
  -1 -10  12       15.44       12.28      1.95 o 
   0 -10  12        0.02        0.38      0.80 o 
   1 -10  12        0.34       -0.75      0.75 o 
   2 -10  12        0.89        0.19      1.45 o 
  -3  -9  12       10.02        6.99      1.64 o 
  -2  -9  12        8.46        8.56      1.64 o 
  -1  -9  12       32.69       39.35      2.90 o 
   0  -9  12       51.32       58.37      2.49 o 
   1  -9  12        0.27       -0.04      0.73 o 
   2  -9  12        5.70        3.27      1.45 o 
   3  -9  12        2.25        1.20      1.45 o 
  -4  -8  12        0.71        2.46      1.26 o 
  -3  -8  12        0.34        0.06      0.94 o 
  -2  -8  12       22.37       26.57      2.33 o 
  -1  -8  12       99.80      106.83      4.97 o 
   0  -8  12        2.04        1.52      0.82 o 
   1  -8  12        0.07       -0.10      0.68 o 
   2  -8  12        0.23        0.63      1.32 o 
   3  -8  12        2.23        3.21      1.45 o 
  -4  -7  12        0.78        1.45      1.20 o 
  -3  -7  12        3.03        2.90      1.20 o 
  -2  -7  12        2.08        1.70      1.13 o 
  -1  -7  12      152.58      169.00      4.76 o 
   0  -7  12       48.28       54.72      2.31 o 
   1  -7  12       14.97       12.51      1.29 o 
   2  -7  12       16.12       15.30      2.08 o 
   3  -7  12        0.36        0.63      1.20 o 
  -4  -6  12        9.08       11.27      1.70 o 
  -3  -6  12       11.45       10.64      1.57 o 
  -2  -6  12        0.65       -0.76      0.76 o 
  -1  -6  12       20.84       20.99      1.49 o 
   0  -6  12       17.67       18.21      2.27 o 
   1  -6  12        2.89        2.85      0.82 o 
   2  -6  12        3.09        1.64      1.26 o 
   3  -6  12        1.97        2.58      1.32 o 
   4  -6  12       11.41       11.58      1.95 o 
  -5  -5  12       15.77       17.06      2.01 o 
  -4  -5  12        6.78       12.28      1.70 o 
  -3  -5  12        2.24       -0.44      0.82 o 
  -2  -5  12        2.38        2.64      1.07 o 
  -1  -5  12        3.27        3.28      0.77 o 
   0  -5  12       18.84       20.89      1.49 o 
   1  -5  12       62.42       61.21      2.38 o 
   2  -5  12       21.15       18.82      2.14 o 
   3  -5  12        0.02       -0.31      1.07 o 
   4  -5  12        3.94        4.09      1.57 o 
  -5  -4  12        2.10        2.27      1.13 o 
  -4  -4  12        0.00       -0.25      0.94 o 
  -3  -4  12       41.26       36.26      2.52 o 
  -2  -4  12        2.41        0.82      0.88 o 
  -1  -4  12        0.07       -0.18      0.76 o 
   0  -4  12       24.11       20.03      1.42 o 
   1  -4  12        3.14        3.43      0.82 o 
   2  -4  12        6.21        4.41      1.32 o 
   3  -4  12        0.07       -0.44      0.94 o 
   4  -4  12       19.14       18.07      2.27 o 
  -5  -3  12        6.63       10.32      1.57 o 
  -4  -3  12        4.66        3.65      1.20 o 
  -3  -3  12       16.20       13.98      1.70 o 
  -2  -3  12        6.28        8.06      1.45 o 
  -1  -3  12       17.53       16.94      1.54 o 
   0  -3  12       26.29       29.75      1.67 o 
   1  -3  12        2.74        4.18      1.98 o 
   2  -3  12        0.06       -0.50      0.88 o 
   3  -3  12        7.71        7.43      1.57 o 
   4  -3  12        5.56        6.48      1.57 o 
  -5  -2  12        0.14        0.88      1.07 o 
  -4  -2  12        4.69        3.21      1.13 o 
  -3  -2  12        1.31        0.31      0.88 o 
  -2  -2  12       15.40       12.59      1.64 o 
  -1  -2  12       25.72       27.00      1.58 o 
   0  -2  12        6.04        7.25      0.98 o 
   1  -2  12        2.41        0.99      0.66 o 
   2  -2  12        0.58        0.88      0.94 o 
   3  -2  12        0.79        1.13      1.13 o 
   4  -2  12        3.64        2.39      1.32 o 
  -5  -1  12        0.00       -0.50      0.82 o 
  -4  -1  12        1.66        0.00      0.94 o 
  -3  -1  12        9.35        7.43      1.38 o 
  -2  -1  12        8.64        8.25      1.38 o 
  -1  -1  12       55.67       54.71      2.23 o 
   0  -1  12       51.90       53.37      2.18 o 
   1  -1  12       15.20       13.15      1.92 o 
   2  -1  12       11.74        5.98      1.45 o 
   3  -1  12       28.23       25.18      2.52 o 
   4  -1  12        4.75        4.03      1.38 o 
  -5   0  12        1.12        1.83      1.13 o 
  -4   0  12       22.25       18.38      1.95 o 
  -3   0  12       52.38       45.52      2.77 o 
  -2   0  12       96.62       83.35      3.90 o 
  -1   0  12      108.72      109.08      3.34 o 
   0   0  12       15.32       14.01      1.25 o 
   1   0  12        2.18        0.82      0.88 o 
   2   0  12       20.81       18.82      2.01 o 
   3   0  12       24.34       29.21      2.39 o 
   4   0  12        2.82        2.39      1.26 o 
  -5   1  12        0.46       -0.44      1.01 o 
  -4   1  12       24.81       21.03      2.08 o 
  -3   1  12       14.64       11.90      1.64 o 
  -2   1  12       31.51       31.98      2.33 o 
  -1   1  12       45.35       46.39      2.00 o 
   0   1  12       53.21       56.54      2.27 o 
   1   1  12        6.99        7.05      1.00 o 
   2   1  12        0.29        2.14      1.13 o 
   3   1  12        8.33        5.16      1.45 o 
   4   1  12        2.99        2.71      1.38 o 
  -5   2  12       10.76       10.51      1.64 o 
  -4   2  12        0.21       -0.82      0.82 o 
  -3   2  12        0.60       -0.50      0.88 o 
  -2   2  12       50.75       54.33      3.08 o 
  -1   2  12       64.32       67.81      2.54 o 
   0   2  12       22.87       25.58      1.60 o 
   1   2  12        3.33        1.81      0.73 o 
   2   2  12       15.53       10.51      1.64 o 
   3   2  12        4.59        2.33      1.26 o 
   4   2  12        1.80        3.46      1.45 o 
  -5   3  12        1.70        0.88      1.07 o 
  -4   3  12        2.19        2.20      1.13 o 
  -3   3  12        0.05        0.82      1.07 o 
  -2   3  12       59.49       57.10      3.27 o 
  -1   3  12      231.98      240.11      6.19 o 
   0   3  12      180.51      197.73      5.32 o 
   1   3  12       50.25       55.57      2.34 o 
   2   3  12       10.24        6.92      1.45 o 
   3   3  12        2.23        0.50      1.20 o 
  -5   4  12        1.25        0.63      1.07 o 
  -4   4  12        0.20       -0.94      0.94 o 
  -3   4  12        7.45        7.43      1.57 o 
  -2   4  12      112.11      111.11      4.97 o 
  -1   4  12       44.38       45.56      2.09 o 
   0   4  12        5.26        6.58      1.07 o 
   1   4  12        4.07        3.64      1.07 o 
   2   4  12        3.47        3.08      1.32 o 
   3   4  12        0.75        0.19      1.07 o 
  -4   5  12       14.90       14.98      2.01 o 
  -3   5  12       79.94       89.96      4.41 o 
  -2   5  12       13.68       13.85      1.89 o 
  -1   5  12        1.84        1.88      0.80 o 
   0   5  12        2.75        2.62      0.87 o 
   1   5  12       18.55       22.59      1.89 o 
   2   5  12        2.70        2.46      1.26 o 
   3   5  12        0.01       -0.50      1.13 o 
  -4   6  12        1.91        0.57      1.13 o 
  -3   6  12       13.00       13.66      1.95 o 
  -2   6  12        3.59        1.45      1.20 o 
  -1   6  12        0.22       -0.41      0.71 o 
   0   6  12        1.05        0.71      0.78 o 
   1   6  12       11.04        9.76      1.76 o 
   2   6  12        8.96       11.96      1.95 o 
   3   6  12        0.14       -0.57      1.20 o 
  -4   7  12        0.40        0.50      1.13 o 
  -3   7  12       16.30       18.32      2.27 o 
  -2   7  12       10.37       10.58      1.76 o 
  -1   7  12        5.86        6.87      1.26 o 
   0   7  12       21.28       23.37      2.74 o 
   1   7  12       10.94        9.57      1.70 o 
   2   7  12        0.31        0.82      1.26 o 
  -3   8  12       32.86       33.24      2.90 o 
  -2   8  12        0.36       -0.19      1.13 o 
  -1   8  12        6.08        5.60      1.51 o 
   0   8  12        5.35        8.27      1.38 o 
   1   8  12        0.56        0.19      1.07 o 
   2   8  12        4.24        5.23      1.57 o 
  -3   9  12        1.20        1.45      1.38 o 
  -2   9  12        2.11        5.60      1.64 o 
  -1   9  12        3.18        5.41      1.57 o 
   0   9  12        2.01        3.25      1.05 o 
   1   9  12        0.00        0.76      1.13 o 
  -1  10  12        0.45        2.46      1.45 o 
   0  10  12        0.12        0.06      1.32 o 
  -1 -11  13        2.70        1.95      1.26 o 
   0 -11  13        0.00       -0.76      1.07 o 
   1 -11  13        0.32        1.89      1.45 o 
  -2 -10  13        4.99        5.54      1.45 o 
  -1 -10  13        0.18        0.06      1.07 o 
   0 -10  13        7.58        7.93      1.83 o 
   1 -10  13        0.03       -0.82      1.38 o 
   2 -10  13        2.52       -0.06      1.38 o 
  -3  -9  13        7.77        7.43      1.70 o 
  -2  -9  13        0.72        0.00      1.07 o 
  -1  -9  13       20.12       24.49      2.58 o 
   0  -9  13       41.22       42.72      2.21 o 
   1  -9  13        1.50        1.20      1.32 o 
   2  -9  13        0.55       -1.13      1.32 o 
  -3  -8  13        0.67        0.76      1.13 o 
  -2  -8  13        6.20        8.18      1.64 o 
  -1  -8  13       10.63       13.47      1.95 o 
   0  -8  13       34.26       37.46      2.86 o 
   1  -8  13        3.50        3.46      1.20 o 
   2  -8  13        0.75        1.45      1.45 o 
   3  -8  13        0.17        0.76      1.38 o 
  -4  -7  13        6.28        6.42      1.57 o 
  -3  -7  13        0.21        0.19      0.94 o 
  -2  -7  13        0.08       -0.19      0.94 o 
  -1  -7  13       24.37       29.08      2.52 o 
   0  -7  13       15.33       15.11      1.40 o 
   1  -7  13        0.61        0.24      0.75 o 
   2  -7  13        0.03       -1.07      1.07 o 
   3  -7  13        0.85        0.94      1.20 o 
  -4  -6  13       11.94       17.06      2.14 o 
  -3  -6  13        2.32        3.46      1.20 o 
  -2  -6  13        4.12        4.22      1.20 o 
  -1  -6  13        0.25       -0.49      0.79 o 
   0  -6  13        7.44        9.18      1.26 o 
   1  -6  13        1.22        1.20      0.76 o 
   2  -6  13        3.57        1.89      1.20 o 
   3  -6  13        3.90        3.65      1.45 o 
  -4  -5  13        4.37        4.78      1.38 o 
  -3  -5  13        0.89       -0.25      0.94 o 
  -2  -5  13        2.74        3.78      1.20 o 
  -1  -5  13        3.77        4.25      0.87 o 
   0  -5  13        2.24        3.18      0.85 o 
   1  -5  13        1.42        1.48      0.76 o 
   2  -5  13        3.83        2.20      1.32 o 
   3  -5  13        0.01        1.38      1.20 o 
  -4  -4  13        1.15        2.14      1.20 o 
  -3  -4  13        2.71        3.34      1.20 o 
  -2  -4  13        4.90        5.35      1.26 o 
  -1  -4  13        0.25        0.57      0.62 o 
   0  -4  13        0.58       -0.05      1.76 o 
   1  -4  13       13.53       14.39      1.31 o 
   2  -4  13        6.05        4.03      1.32 o 
   3  -4  13        3.67        3.59      1.45 o 
  -4  -3  13        0.80        2.27      1.13 o 
  -3  -3  13        2.47        1.89      1.07 o 
  -2  -3  13        0.07       -0.69      0.76 o 
  -1  -3  13        4.00        2.46      0.91 o 
   0  -3  13        0.16        0.28      0.64 o 
   1  -3  13        1.49        2.14      0.80 o 
   2  -3  13        4.28        2.33      1.13 o 
   3  -3  13        2.53        0.50      1.07 o 
  -5  -2  13        3.61        3.27      1.32 o 
  -4  -2  13        0.05       -0.50      0.94 o 
  -3  -2  13        3.73        2.90      1.13 o 
  -2  -2  13       22.54       23.36      2.01 o 
  -1  -2  13       13.09       11.34      1.16 o 
   0  -2  13        0.00       -0.53      0.60 o 
   1  -2  13        6.21        6.48      1.00 o 
   2  -2  13        0.08       -0.57      0.94 o 
   3  -2  13        0.64        1.51      1.26 o 
  -5  -1  13        0.25        0.06      1.01 o 
  -4  -1  13        1.40        1.95      1.13 o 
  -3  -1  13        6.99        9.07      1.57 o 
  -2  -1  13        3.36        3.84      1.13 o 
  -1  -1  13        4.83        3.81      0.89 o 
   0  -1  13        0.42       -0.43      0.79 o 
   1  -1  13        0.21       -0.13      0.62 o 
   2  -1  13        1.28        1.38      1.07 o 
   3  -1  13        1.76        2.52      1.20 o 
  -5   0  13        1.93        2.08      1.20 o 
  -4   0  13        4.75        6.11      1.45 o 
  -3   0  13        9.42        9.51      1.51 o 
  -2   0  13        8.53        6.67      1.38 o 
  -1   0  13        2.09        3.39      0.85 o 
   0   0  13        1.44        0.37      0.73 o 
   1   0  13        3.49        4.20      0.91 o 
   2   0  13        4.60        3.53      1.26 o 
   3   0  13        1.89        1.76      1.20 o 
  -5   1  13        0.22        2.46      1.26 o 
  -4   1  13        1.59        2.90      1.20 o 
  -3   1  13       13.88       14.48      1.83 o 
  -2   1  13        9.91        9.82      1.64 o 
  -1   1  13       16.09       13.07      1.24 o 
   0   1  13       67.56       69.96      2.65 o 
   1   1  13       19.28       21.02      3.71 o 
   2   1  13        0.62        1.51      1.20 o 
   3   1  13        0.66        0.13      1.01 o 
  -5   2  13        0.68        2.01      1.26 o 
  -4   2  13        5.81        4.03      1.26 o 
  -3   2  13        0.41       -0.94      0.94 o 
  -2   2  13        0.60       -0.50      0.94 o 
  -1   2  13        3.72        2.92      0.84 o 
   0   2  13       17.14       19.83      1.53 o 
   1   2  13        8.04       10.39      1.57 o 
   2   2  13        1.99        0.76      1.13 o 
   3   2  13        0.40        0.57      1.20 o 
  -4   3  13        4.24        4.91      1.45 o 
  -3   3  13        5.58        5.73      1.51 o 
  -2   3  13       25.49       29.08      2.52 o 
  -1   3  13        0.06       -0.39      0.66 o 
   0   3  13       16.70       19.56      1.54 o 
   1   3  13        0.99        0.43      0.75 o 
   2   3  13        1.16        1.07      1.13 o 
   3   3  13        0.03        1.51      1.26 o 
  -4   4  13       17.68       22.47      2.39 o 
  -3   4  13        0.00       -1.07      1.07 o 
  -2   4  13        2.35        1.76      1.07 o 
  -1   4  13        0.06       -0.31      0.69 o 
   0   4  13        0.17        0.67      0.75 o 
   1   4  13        0.09       -0.71      0.73 o 
   2   4  13        1.07       -0.13      1.01 o 
   3   4  13        0.01        0.88      1.26 o 
  -4   5  13        1.46        3.59      1.38 o 
  -3   5  13        0.41        0.63      1.20 o 
  -2   5  13        8.46        9.13      1.76 o 
  -1   5  13        0.94        1.20      0.80 o 
   0   5  13        0.07        0.03      0.71 o 
   1   5  13        0.91        1.20      1.26 o 
   2   5  13        1.30        2.08      1.32 o 
  -4   6  13        4.65        3.02      1.45 o 
  -3   6  13       19.24       18.70      2.33 o 
  -2   6  13       12.70       12.34      1.89 o 
  -1   6  13        1.49        1.70      1.32 o 
   0   6  13        5.57        4.13      1.02 o 
   1   6  13        1.52        1.38      1.32 o 
   2   6  13        2.40        1.95      1.32 o 
  -3   7  13       19.64       17.94      2.33 o 
  -2   7  13        0.10        1.57      1.32 o 
  -1   7  13        0.06       -0.31      1.13 o 
   0   7  13        2.97        3.74      1.38 o 
   1   7  13        0.37       -0.13      1.13 o 
  -2   8  13        0.52        0.76      1.20 o 
  -1   8  13        0.92        2.71      1.38 o 
   0   8  13        0.03        0.72      0.93 o 
   1   8  13        0.03        2.14      1.38 o 
  -1   9  13       11.64       16.05      2.46 o 
  -1 -10  14        0.95        0.44      1.32 o 
   0 -10  14       21.02       20.08      2.39 o 
  -2  -9  14        3.24        3.71      1.38 o 
  -1  -9  14        4.35        5.67      1.57 o 
   0  -9  14        6.70        7.74      1.76 o 
   1  -9  14        3.43        1.13      1.45 o 
  -3  -8  14        0.29        0.50      1.07 o 
  -2  -8  14        2.50        2.20      1.26 o 
  -1  -8  14        1.86        0.44      1.20 o 
   0  -8  14       28.61       33.28      4.34 o 
   1  -8  14        1.90        1.13      1.38 o 
   2  -8  14        0.67        2.20      1.57 o 
  -3  -7  14        6.05       11.14      1.89 o 
  -2  -7  14       19.62       21.28      2.39 o 
  -1  -7  14        7.49        6.80      1.51 o 
   0  -7  14        0.20       -0.36      0.73 o 
   1  -7  14        0.73        0.88      1.26 o 
   2  -7  14        0.00       -0.44      1.32 o 
  -3  -6  14        1.32        1.51      1.20 o 
  -2  -6  14        1.37       -0.06      1.13 o 
  -1  -6  14        0.13       -0.13      1.01 o 
   0  -6  14        3.40        3.05      0.86 o 
   1  -6  14        1.62        0.77      0.80 o 
   2  -6  14       13.54       12.40      2.08 o 
  -4  -5  14        6.20        6.55      1.57 o 
  -3  -5  14        0.18        1.51      1.13 o 
  -2  -5  14        8.11        9.95      1.70 o 
  -1  -5  14        4.26        4.03      1.20 o 
   0  -5  14        3.80        4.11      1.38 o 
   1  -5  14        4.99        6.69      1.23 o 
   2  -5  14        0.69        1.32      1.26 o 
   3  -5  14        0.25       -0.88      1.26 o 
  -4  -4  14        2.15        4.78      1.45 o 
  -3  -4  14        5.00        4.53      1.38 o 
  -2  -4  14        0.28        1.13      1.01 o 
  -1  -4  14        0.01        0.76      1.01 o 
   0  -4  14        1.58        0.76      0.76 o 
   1  -4  14        8.05        9.54      1.25 o 
   2  -4  14       10.86       10.58      1.83 o 
   3  -4  14        1.98        3.59      1.45 o 
  -4  -3  14       15.87       17.50      2.14 o 
  -3  -3  14        7.04        8.50      1.64 o 
  -2  -3  14        7.12        5.54      1.38 o 
  -1  -3  14        5.79        4.96      0.96 o 
   0  -3  14        0.15       -0.83      0.88 o 
   1  -3  14        6.78        8.75      1.18 o 
   2  -3  14        1.02        1.51      1.32 o 
   3  -3  14        0.10        0.76      1.26 o 
  -4  -2  14        0.32        0.38      1.13 o 
  -3  -2  14       15.71       16.49      2.01 o 
  -2  -2  14        2.45        3.59      1.26 o 
  -1  -2  14        5.15        5.47      0.96 o 
   0  -2  14        0.18       -0.58      0.68 o 
   1  -2  14        0.30       -0.52      0.69 o 
   2  -2  14        0.68        0.19      1.20 o 
   3  -2  14        0.02        0.19      1.20 o 
  -4  -1  14        5.39        2.83      1.26 o 
  -3  -1  14        0.50        0.88      1.07 o 
  -2  -1  14        0.92        1.26      1.07 o 
  -1  -1  14        0.34       -0.27      0.76 o 
   0  -1  14        0.24       -0.54      0.67 o 
   1  -1  14        3.88        3.90      0.96 o 
   2  -1  14        0.55       -0.06      1.07 o 
   3  -1  14        0.02       -0.82      1.13 o 
  -4   0  14        1.07        0.38      1.07 o 
  -3   0  14        2.19        2.08      1.20 o 
  -2   0  14        3.04        2.20      1.13 o 
  -1   0  14       11.96       11.35      1.45 o 
   0   0  14       52.26       56.60      2.90 o 
   1   0  14       13.14       13.74      1.35 o 
   2   0  14        1.19       -1.01      1.01 o 
   3   0  14        0.00       -0.82      1.07 o 
  -4   1  14        0.02       -0.19      1.07 o 
  -3   1  14        5.19        5.29      1.45 o 
  -2   1  14        0.77        0.76      1.07 o 
  -1   1  14        3.01        1.93      1.42 o 
   0   1  14       12.09       12.59      1.34 o 
   1   1  14       13.53       15.05      1.67 o 
   2   1  14        0.00        0.57      1.13 o 
   3   1  14        0.82        1.20      1.32 o 
  -4   2  14       11.02       12.78      1.95 o 
  -3   2  14        0.52        1.45      1.13 o 
  -2   2  14        8.28        9.44      1.64 o 
  -1   2  14       17.14       17.60      1.49 o 
   0   2  14       20.55       21.31      3.05 o 
   1   2  14        0.38        1.07      1.26 o 
   2   2  14        0.05        0.13      1.13 o 
  -4   3  14        0.21       -0.13      1.13 o 
  -3   3  14        8.46        6.99      1.57 o 
  -2   3  14        1.07       -0.19      1.13 o 
  -1   3  14        6.03       10.01      1.76 o 
   0   3  14       10.72       13.29      1.92 o 
   1   3  14        0.36       -0.38      1.07 o 
   2   3  14        5.20        5.48      1.57 o 
  -4   4  14        8.84       11.14      1.95 o 
  -3   4  14        0.51       -1.07      1.07 o 
  -2   4  14        0.32        0.57      1.07 o 
  -1   4  14        0.28        0.94      1.20 o 
   0   4  14        0.08        0.42      0.78 o 
   1   4  14        0.00        0.57      1.13 o 
   2   4  14        0.70        0.69      1.20 o 
  -3   5  14        8.78        8.00      1.76 o 
  -2   5  14        1.44        1.38      1.32 o 
  -1   5  14        0.14       -0.63      1.07 o 
   0   5  14        1.23        1.61      1.26 o 
   1   5  14        6.91        5.60      1.57 o 
  -3   6  14        0.91       -1.13      1.13 o 
  -2   6  14        0.29       -0.44      1.26 o 
  -1   6  14        0.17       -0.44      1.20 o 
   0   6  14        0.28       -0.47      0.82 o 
   1   6  14        0.13        0.13      1.20 o 
  -2   7  14        2.45        1.83      1.45 o 
  -1   7  14        5.33        6.48      1.76 o 
   0   7  14        0.47        0.04      0.91 o 
  -1  -8  15        6.57        9.69      1.95 o 
   0  -8  15       26.75       29.27      2.90 o 
   1  -8  15        0.22       -1.26      1.26 o 
  -2  -7  15        1.50        2.58      1.45 o 
  -1  -7  15       23.58       24.17      2.58 o 
   0  -7  15        0.00        0.31      1.20 o 
   1  -7  15        3.38        1.89      1.45 o 
  -3  -6  15        0.07        0.00      1.20 o 
  -2  -6  15        1.23        1.70      1.26 o 
  -1  -6  15        2.00        2.46      1.26 o 
   0  -6  15        1.96        1.72      0.97 o 
   1  -6  15       10.08        8.62      1.95 o 
   2  -6  15       17.24       15.86      2.27 o 
  -3  -5  15        0.69        0.00      1.13 o 
  -2  -5  15        3.73        3.71      1.32 o 
  -1  -5  15        4.62        6.99      1.64 o 
   0  -5  15        4.00        3.05      1.48 o 
   1  -5  15        0.45        0.50      1.26 o 
   2  -5  15        0.17        0.31      1.32 o 
  -3  -4  15        0.20        0.19      1.07 o 
  -2  -4  15       10.95       16.12      2.08 o 
  -1  -4  15        4.15        4.47      1.45 o 
   0  -4  15        0.00        0.02      0.82 o 
   1  -4  15        0.02       -0.50      1.20 o 
   2  -4  15        0.24        1.83      1.32 o 
  -3  -3  15        0.61        0.50      1.13 o 
  -2  -3  15        0.60       -0.57      1.07 o 
  -1  -3  15        9.43       13.22      1.95 o 
   0  -3  15        1.64        1.93      0.89 o 
   1  -3  15        8.42        9.00      1.89 o 
   2  -3  15        0.01        0.00      1.20 o 
  -3  -2  15        2.04        0.13      1.13 o 
  -2  -2  15       43.63       51.75      3.27 o 
  -1  -2  15        4.86        4.91      1.45 o 
   0  -2  15        1.72        0.60      1.10 o 
   1  -2  15        3.99        4.60      1.51 o 
   2  -2  15        4.35        2.33      1.45 o 
  -3  -1  15        2.50        2.20      1.13 o 
  -2  -1  15        0.57        0.69      1.13 o 
  -1  -1  15        7.70        8.37      1.70 o 
   0  -1  15        0.11       -0.25      0.75 o 
   1  -1  15        0.17        0.31      1.20 o 
   2  -1  15        0.59        0.19      1.20 o 
  -3   0  15        0.03       -0.44      1.07 o 
  -2   0  15        0.23       -0.19      1.01 o 
  -1   0  15        3.75        2.90      1.26 o 
   0   0  15        3.07        4.40      1.09 o 
   1   0  15        6.26        8.69      1.83 o 
   2   0  15        1.03       -0.82      1.13 o 
  -3   1  15        4.39        4.41      1.51 o 
  -2   1  15        0.45        1.89      1.13 o 
  -1   1  15       22.17       25.06      2.58 o 
   0   1  15       86.95       94.12      3.40 o 
   1   1  15       12.56        8.94      1.76 o 
   2   1  15        0.64       -0.38      1.13 o 
  -3   2  15        2.49        1.32      1.20 o 
  -2   2  15        1.72        1.64      1.13 o 
  -1   2  15        0.35       -1.07      1.07 o 
   0   2  15       32.90       47.27      3.05 o 
   1   2  15       17.05       16.75      2.27 o 
   2   2  15        2.00        1.89      1.45 o 
  -3   3  15       20.88       23.86      2.58 o 
  -2   3  15        0.10        0.76      1.13 o 
  -1   3  15       21.72       22.79      2.58 o 
   0   3  15       22.17       24.61      3.81 o 
   1   3  15        1.75        1.32      1.38 o 
  -3   4  15        5.12        8.12      1.76 o 
  -2   4  15        3.61        8.06      1.76 o 
  -1   4  15        2.09        2.39      1.45 o 
   0   4  15        3.67        4.57      1.11 o 
   1   4  15        1.06        0.44      1.20 o 
  -2   5  15        0.08        0.50      1.32 o 
  -1   5  15        0.06       -0.69      1.01 o 
   0   5  15        0.11        0.23      0.86 o 
  -1   6  15        3.40        3.59      1.70 o 
  -1  -6  16        2.33        1.45      1.38 o 
   0  -6  16        0.09       -0.19      1.13 o 
  -2  -5  16        2.06        3.53      1.45 o 
  -1  -5  16        1.89        3.97      1.51 o 
   0  -5  16        0.04       -0.63      1.07 o 
   1  -5  16        0.14       -0.57      1.32 o 
  -2  -4  16        7.73       11.71      1.95 o 
  -1  -4  16        4.58        3.71      1.45 o 
   0  -4  16        0.72       -0.66      0.80 o 
   1  -4  16        1.64        0.88      1.45 o 
  -2  -3  16        5.73        4.03      1.57 o 
  -1  -3  16       10.53       15.68      2.20 o 
   0  -3  16        2.62        1.45      1.35 o 
   1  -3  16        2.93        3.21      1.70 o 
  -3  -2  16        1.96        0.94      1.32 o 
  -2  -2  16        6.77       12.53      1.95 o 
  -1  -2  16        0.04        0.38      1.07 o 
   0  -2  16        1.28       -0.54      0.91 o 
   1  -2  16       22.81       22.92      2.71 o 
  -3  -1  16       12.48       14.98      2.20 o 
  -2  -1  16        2.15        2.64      1.38 o 
  -1  -1  16        0.78        1.38      1.26 o 
   0  -1  16       19.94       24.98      1.91 o 
   1  -1  16        3.83        4.03      1.70 o 
  -3   0  16        5.48        3.97      1.57 o 
  -2   0  16        1.31       -0.38      1.07 o 
  -1   0  16        1.15        1.45      1.20 o 
   0   0  16       11.64        8.24      1.29 o 
   1   0  16       91.62      112.56      5.67 o 
  -2   1  16        0.22       -0.88      1.13 o 
  -1   1  16        0.83        1.26      1.26 o 
   0   1  16       35.31       46.01      2.74 o 
   1   1  16        0.08       -1.38      1.38 o 
  -2   2  16       22.22       26.50      2.83 o 
  -1   2  16       11.08       20.52      2.58 o 
   0   2  16        0.22       -0.43      1.61 o 
  -2   3  16        0.65        1.57      1.38 o 
  -1   3  16        1.21        3.27      1.57 o 
   0   3  16        7.40        8.18      1.89 o 
                                                 
